# Supplementary material for: Global burden of multiple myeloma(1990–2021) and projections up to 2035: a methodical analysis leveraging the global burden of disease 2021 study and Mendelian randomization
Source: J Egypt Natl Canc Inst. 2026 Jul 9;38:44. doi: 10.1186/s43046-026-00377-4 (PMC13350782; doi:10.1186/s43046-026-00377-4)
Supplement: Supplementary file 2 — Supplementary Material 2. [file 43046_2026_377_MOESM2_ESM.xlsx]

## Sheet: Supplementary tables S1-S14
Supplementary table S1: The ASIR for 204 countries in 2021.
Supplementary table S2: The ASMR for 204 countries in 2021.
Supplementary table S3: The AS-DALYsR for 204 countries in 2021.
Supplementary table S4: Changes in ASIR in 204 countries from 1990 to 2021.
Supplementary table S5: Changes in ASMR in 204 countries from 1990 to 2021.
Supplementary table S6: Changes in AS-DALYsR in 204 countries from 1990 to 2021.
Supplementary table S7: The AAPC values for the world and five SDI regions from 1990 to 2021. 0 indicates P<0.01.
Supplementary table S8: The APC values for the global and five SDI regions from 1990 to 2021. 0 indicates P<0.01.
Supplementary table S9: The ASIR, ASMR and AS-DALYsREAPC values and 95% confidence intervals.
Supplementary table S10: The ASIR is correlated with SDI, R stands for correlation coefficient and P stands for significance P-value.
Supplementary table S11: The ASMR is correlated with SDI, R stands for correlation coefficient and P stands for significance P-value.
Supplementary table S12: The ASMR is correlated with SDI, R stands for correlation coefficient and P stands for significance P-value.
Supplementary table S13: The Future trends of ASIR, ASMR and AS-DALYsR, with BAPC model.
Supplementary table S14: Causal Effect Estimation of BMI-Associated Genetic Instrumental Variables on Multiple Myeloma (MM) Risk

## Sheet: Table S1
Table S1. The ASIR for 204 countries in 2021
measure	location	sex	age	cause	metric	year	val	upper	lower
Incidence	Philippines	Both	Age-standardized	Multiple myeloma	Rate	2021	0.460456	0.625214	0.344521
Incidence	Indonesia	Both	Age-standardized	Multiple myeloma	Rate	2021	0.444646	0.84033	0.284117
Incidence	Thailand	Both	Age-standardized	Multiple myeloma	Rate	2021	0.700018	1.30741	0.434535
Incidence	Viet Nam	Both	Age-standardized	Multiple myeloma	Rate	2021	0.321397	0.422559	0.214485
Incidence	Micronesia (Federated States of)	Both	Age-standardized	Multiple myeloma	Rate	2021	0.392976	0.619001	0.200622
Incidence	China	Both	Age-standardized	Multiple myeloma	Rate	2021	0.811196	1.06552	0.515532
Incidence	Samoa	Both	Age-standardized	Multiple myeloma	Rate	2021	0.628908	0.998083	0.427022
Incidence	Malaysia	Both	Age-standardized	Multiple myeloma	Rate	2021	1.02404	1.48752	0.805607
Incidence	Azerbaijan	Both	Age-standardized	Multiple myeloma	Rate	2021	0.268731	0.403479	0.170695
Incidence	Tonga	Both	Age-standardized	Multiple myeloma	Rate	2021	1.83747	2.56525	1.27452
Incidence	Fiji	Both	Age-standardized	Multiple myeloma	Rate	2021	0.877343	1.20027	0.575312
Incidence	Myanmar	Both	Age-standardized	Multiple myeloma	Rate	2021	0.388134	0.746746	0.240108
Incidence	Taiwan (Province of China)	Both	Age-standardized	Multiple myeloma	Rate	2021	1.98341	2.23646	1.75094
Incidence	Kazakhstan	Both	Age-standardized	Multiple myeloma	Rate	2021	0.686029	0.813344	0.570695
Incidence	Marshall Islands	Both	Age-standardized	Multiple myeloma	Rate	2021	0.356707	0.607096	0.171423
Incidence	Sri Lanka	Both	Age-standardized	Multiple myeloma	Rate	2021	1.19379	1.83499	0.741568
Incidence	Cambodia	Both	Age-standardized	Multiple myeloma	Rate	2021	0.463912	0.962833	0.262454
Incidence	Papua New Guinea	Both	Age-standardized	Multiple myeloma	Rate	2021	0.221087	0.409033	0.0880423
Incidence	Armenia	Both	Age-standardized	Multiple myeloma	Rate	2021	0.964886	1.16766	0.796264
Incidence	Lao People's Democratic Republic	Both	Age-standardized	Multiple myeloma	Rate	2021	0.410908	0.817075	0.220155
Incidence	Timor-Leste	Both	Age-standardized	Multiple myeloma	Rate	2021	0.26388	0.518676	0.158332
Incidence	Democratic People's Republic of Korea	Both	Age-standardized	Multiple myeloma	Rate	2021	0.343584	0.576089	0.194745
Incidence	Maldives	Both	Age-standardized	Multiple myeloma	Rate	2021	0.643424	0.892192	0.443615
Incidence	Solomon Islands	Both	Age-standardized	Multiple myeloma	Rate	2021	0.258195	0.457966	0.121186
Incidence	Kiribati	Both	Age-standardized	Multiple myeloma	Rate	2021	0.0687038	0.0978914	0.0377352
Incidence	Georgia	Both	Age-standardized	Multiple myeloma	Rate	2021	1.48447	1.72561	1.26357
Incidence	Vanuatu	Both	Age-standardized	Multiple myeloma	Rate	2021	0.298851	0.487522	0.144585
Incidence	Hungary	Both	Age-standardized	Multiple myeloma	Rate	2021	1.96697	2.29484	1.67993
Incidence	Uzbekistan	Both	Age-standardized	Multiple myeloma	Rate	2021	0.211361	0.264582	0.162125
Incidence	Albania	Both	Age-standardized	Multiple myeloma	Rate	2021	0.535736	0.755693	0.352412
Incidence	Montenegro	Both	Age-standardized	Multiple myeloma	Rate	2021	1.28296	1.68584	0.889137
Incidence	Bulgaria	Both	Age-standardized	Multiple myeloma	Rate	2021	1.49359	1.95311	1.16785
Incidence	Mongolia	Both	Age-standardized	Multiple myeloma	Rate	2021	0.301661	0.405519	0.211684
Incidence	Belarus	Both	Age-standardized	Multiple myeloma	Rate	2021	2.48804	3.07326	2.00488
Incidence	Latvia	Both	Age-standardized	Multiple myeloma	Rate	2021	3.46798	4.138	2.91053
Incidence	Romania	Both	Age-standardized	Multiple myeloma	Rate	2021	1.48136	1.68499	1.27828
Incidence	Turkmenistan	Both	Age-standardized	Multiple myeloma	Rate	2021	1.09139	1.48491	0.817957
Incidence	Slovakia	Both	Age-standardized	Multiple myeloma	Rate	2021	3.31435	4.46027	2.26863
Incidence	Czechia	Both	Age-standardized	Multiple myeloma	Rate	2021	3.03856	3.54523	2.55116
Incidence	Brunei Darussalam	Both	Age-standardized	Multiple myeloma	Rate	2021	2.38554	3.18142	1.68181
Incidence	Republic of Moldova	Both	Age-standardized	Multiple myeloma	Rate	2021	1.12685	1.29567	0.986328
Incidence	Republic of Korea	Both	Age-standardized	Multiple myeloma	Rate	2021	1.75562	2.31866	1.00695
Incidence	Austria	Both	Age-standardized	Multiple myeloma	Rate	2021	3.37272	3.80108	2.94441
Incidence	Kyrgyzstan	Both	Age-standardized	Multiple myeloma	Rate	2021	0.313903	0.397036	0.243529
Incidence	North Macedonia	Both	Age-standardized	Multiple myeloma	Rate	2021	1.06478	1.41313	0.689704
Incidence	Bosnia and Herzegovina	Both	Age-standardized	Multiple myeloma	Rate	2021	1.29496	1.72025	0.868857
Incidence	France	Both	Age-standardized	Multiple myeloma	Rate	2021	4.1356	4.81186	3.5705
Incidence	Ukraine	Both	Age-standardized	Multiple myeloma	Rate	2021	1.1926	1.55225	0.877624
Incidence	Cyprus	Both	Age-standardized	Multiple myeloma	Rate	2021	3.55472	4.70811	2.3274
Incidence	Poland	Both	Age-standardized	Multiple myeloma	Rate	2021	2.59603	2.82686	2.34172
Incidence	New Zealand	Both	Age-standardized	Multiple myeloma	Rate	2021	6.00121	6.74255	5.187
Incidence	Croatia	Both	Age-standardized	Multiple myeloma	Rate	2021	3.4152	4.11131	2.85285
Incidence	Tajikistan	Both	Age-standardized	Multiple myeloma	Rate	2021	0.215371	0.310285	0.143202
Incidence	Finland	Both	Age-standardized	Multiple myeloma	Rate	2021	4.12231	4.60965	3.61005
Incidence	Lithuania	Both	Age-standardized	Multiple myeloma	Rate	2021	3.75208	4.36711	3.21244
Incidence	Estonia	Both	Age-standardized	Multiple myeloma	Rate	2021	4.58969	5.42978	3.84042
Incidence	Serbia	Both	Age-standardized	Multiple myeloma	Rate	2021	1.62344	2.14403	1.15007
Incidence	Singapore	Both	Age-standardized	Multiple myeloma	Rate	2021	1.07236	1.21481	0.938886
Incidence	Andorra	Both	Age-standardized	Multiple myeloma	Rate	2021	2.51218	3.65787	1.63607
Incidence	Greece	Both	Age-standardized	Multiple myeloma	Rate	2021	3.58218	3.96567	3.22524
Incidence	Netherlands	Both	Age-standardized	Multiple myeloma	Rate	2021	4.4457	4.94248	3.92683
Incidence	Slovenia	Both	Age-standardized	Multiple myeloma	Rate	2021	3.4393	4.0364	2.88269
Incidence	Japan	Both	Age-standardized	Multiple myeloma	Rate	2021	1.96807	2.16661	1.71774
Incidence	Russian Federation	Both	Age-standardized	Multiple myeloma	Rate	2021	1.80612	1.95664	1.65979
Incidence	Ireland	Both	Age-standardized	Multiple myeloma	Rate	2021	4.17905	4.79003	3.55581
Incidence	Portugal	Both	Age-standardized	Multiple myeloma	Rate	2021	2.5515	2.8314	2.26071
Incidence	Chile	Both	Age-standardized	Multiple myeloma	Rate	2021	3.00742	3.33681	2.70957
Incidence	Belgium	Both	Age-standardized	Multiple myeloma	Rate	2021	3.99955	4.52411	3.49213
Incidence	Australia	Both	Age-standardized	Multiple myeloma	Rate	2021	5.378	6.20761	4.60894
Incidence	Grenada	Both	Age-standardized	Multiple myeloma	Rate	2021	4.80937	5.54003	4.12536
Incidence	Antigua and Barbuda	Both	Age-standardized	Multiple myeloma	Rate	2021	4.24295	4.78938	3.80677
Incidence	Germany	Both	Age-standardized	Multiple myeloma	Rate	2021	4.33508	4.78776	3.82521
Incidence	Denmark	Both	Age-standardized	Multiple myeloma	Rate	2021	4.48814	5.05892	3.93042
Incidence	Barbados	Both	Age-standardized	Multiple myeloma	Rate	2021	3.12397	4.09343	2.33262
Incidence	Italy	Both	Age-standardized	Multiple myeloma	Rate	2021	4.55454	5.05447	4.03701
Incidence	Sweden	Both	Age-standardized	Multiple myeloma	Rate	2021	3.48842	4.009	3.03764
Incidence	Haiti	Both	Age-standardized	Multiple myeloma	Rate	2021	1.35811	2.54719	0.763552
Incidence	Malta	Both	Age-standardized	Multiple myeloma	Rate	2021	2.75309	3.17689	2.33594
Incidence	United Kingdom	Both	Age-standardized	Multiple myeloma	Rate	2021	5.23352	5.47803	4.82019
Incidence	Cuba	Both	Age-standardized	Multiple myeloma	Rate	2021	3.54776	4.14193	3.02906
Incidence	Bolivia (Plurinational State of)	Both	Age-standardized	Multiple myeloma	Rate	2021	1.79432	2.66868	1.23011
Incidence	Iceland	Both	Age-standardized	Multiple myeloma	Rate	2021	4.55614	5.25213	3.92327
Incidence	Argentina	Both	Age-standardized	Multiple myeloma	Rate	2021	1.89589	2.0715	1.72317
Incidence	Saint Lucia	Both	Age-standardized	Multiple myeloma	Rate	2021	4.5669	5.56097	3.66208
Incidence	United States of America	Both	Age-standardized	Multiple myeloma	Rate	2021	2.94626	3.09216	2.69854
Incidence	Norway	Both	Age-standardized	Multiple myeloma	Rate	2021	5.55364	6.10431	4.90981
Incidence	Bahamas	Both	Age-standardized	Multiple myeloma	Rate	2021	6.54572	8.18371	5.22833
Incidence	Suriname	Both	Age-standardized	Multiple myeloma	Rate	2021	2.17113	3.01126	1.49209
Incidence	Uruguay	Both	Age-standardized	Multiple myeloma	Rate	2021	3.58083	3.96799	3.24265
Incidence	Spain	Both	Age-standardized	Multiple myeloma	Rate	2021	3.87431	4.37284	3.35637
Incidence	Dominican Republic	Both	Age-standardized	Multiple myeloma	Rate	2021	1.96332	2.68435	1.36758
Incidence	Israel	Both	Age-standardized	Multiple myeloma	Rate	2021	4.05193	4.55267	3.55461
Incidence	Luxembourg	Both	Age-standardized	Multiple myeloma	Rate	2021	3.79431	4.29756	3.30004
Incidence	Guyana	Both	Age-standardized	Multiple myeloma	Rate	2021	1.3199	1.70601	1.02454
Incidence	Belize	Both	Age-standardized	Multiple myeloma	Rate	2021	1.0654	1.23037	0.928291
Incidence	Canada	Both	Age-standardized	Multiple myeloma	Rate	2021	4.31939	4.87208	3.79548
Incidence	Switzerland	Both	Age-standardized	Multiple myeloma	Rate	2021	4.10657	4.70346	3.51797
Incidence	Jamaica	Both	Age-standardized	Multiple myeloma	Rate	2021	4.97333	6.50981	3.81645
Incidence	Saint Vincent and the Grenadines	Both	Age-standardized	Multiple myeloma	Rate	2021	2.31495	2.66615	2.01166
Incidence	Dominica	Both	Age-standardized	Multiple myeloma	Rate	2021	3.19306	4.45831	2.14386
Incidence	Ecuador	Both	Age-standardized	Multiple myeloma	Rate	2021	1.77755	2.28309	1.39972
Incidence	Trinidad and Tobago	Both	Age-standardized	Multiple myeloma	Rate	2021	3.85494	4.94891	2.88143
Incidence	Guatemala	Both	Age-standardized	Multiple myeloma	Rate	2021	0.5296	0.62232	0.448039
Incidence	Peru	Both	Age-standardized	Multiple myeloma	Rate	2021	1.81266	2.58371	1.25543
Incidence	Colombia	Both	Age-standardized	Multiple myeloma	Rate	2021	1.98832	2.39063	1.64032
Incidence	Mexico	Both	Age-standardized	Multiple myeloma	Rate	2021	1.55017	1.74345	1.36684
Incidence	El Salvador	Both	Age-standardized	Multiple myeloma	Rate	2021	0.680809	0.896011	0.459768
Incidence	Panama	Both	Age-standardized	Multiple myeloma	Rate	2021	2.48055	3.05066	1.97511
Incidence	Honduras	Both	Age-standardized	Multiple myeloma	Rate	2021	1.27452	1.86641	0.828664
Incidence	Jordan	Both	Age-standardized	Multiple myeloma	Rate	2021	1.1889	1.74687	0.745501
Incidence	Algeria	Both	Age-standardized	Multiple myeloma	Rate	2021	1.29729	1.78777	0.809583
Incidence	Lebanon	Both	Age-standardized	Multiple myeloma	Rate	2021	3.14647	4.25999	2.16011
Incidence	Nicaragua	Both	Age-standardized	Multiple myeloma	Rate	2021	0.529525	0.695392	0.37637
Incidence	Egypt	Both	Age-standardized	Multiple myeloma	Rate	2021	0.43491	0.808468	0.278242
Incidence	Costa Rica	Both	Age-standardized	Multiple myeloma	Rate	2021	3.3448	3.82331	2.83934
Incidence	Morocco	Both	Age-standardized	Multiple myeloma	Rate	2021	0.899373	1.41863	0.551117
Incidence	Paraguay	Both	Age-standardized	Multiple myeloma	Rate	2021	1.38277	2.00114	0.90966
Incidence	Iraq	Both	Age-standardized	Multiple myeloma	Rate	2021	1.39212	1.97872	0.917829
Incidence	Syrian Arab Republic	Both	Age-standardized	Multiple myeloma	Rate	2021	0.531567	0.776168	0.332622
Incidence	Venezuela (Bolivarian Republic of)	Both	Age-standardized	Multiple myeloma	Rate	2021	1.72927	2.27653	1.2711
Incidence	Kuwait	Both	Age-standardized	Multiple myeloma	Rate	2021	1.11262	1.32947	0.902077
Incidence	Afghanistan	Both	Age-standardized	Multiple myeloma	Rate	2021	0.645724	1.37145	0.269811
Incidence	Bahrain	Both	Age-standardized	Multiple myeloma	Rate	2021	2.24022	3.18442	1.36386
Incidence	Brazil	Both	Age-standardized	Multiple myeloma	Rate	2021	2.11368	2.22649	1.96481
Incidence	Turkey	Both	Age-standardized	Multiple myeloma	Rate	2021	2.33429	3.20983	1.69059
Incidence	Oman	Both	Age-standardized	Multiple myeloma	Rate	2021	1.4716	2.02117	0.990305
Incidence	Libya	Both	Age-standardized	Multiple myeloma	Rate	2021	2.23405	3.09289	1.41955
Incidence	Iran (Islamic Republic of)	Both	Age-standardized	Multiple myeloma	Rate	2021	0.979926	1.20924	0.627093
Incidence	Bhutan	Both	Age-standardized	Multiple myeloma	Rate	2021	1.09221	1.9918	0.563753
Incidence	Yemen	Both	Age-standardized	Multiple myeloma	Rate	2021	0.494183	0.884383	0.265407
Incidence	Saudi Arabia	Both	Age-standardized	Multiple myeloma	Rate	2021	1.27465	1.71059	0.790188
Incidence	Palestine	Both	Age-standardized	Multiple myeloma	Rate	2021	1.77413	2.33023	1.05741
Incidence	Nepal	Both	Age-standardized	Multiple myeloma	Rate	2021	0.811782	1.35664	0.425086
Incidence	Tunisia	Both	Age-standardized	Multiple myeloma	Rate	2021	1.66463	2.41811	1.04605
Incidence	Central African Republic	Both	Age-standardized	Multiple myeloma	Rate	2021	0.362001	0.548779	0.194834
Incidence	Bangladesh	Both	Age-standardized	Multiple myeloma	Rate	2021	0.804993	1.37883	0.494187
Incidence	United Arab Emirates	Both	Age-standardized	Multiple myeloma	Rate	2021	2.94071	3.93297	2.05695
Incidence	Comoros	Both	Age-standardized	Multiple myeloma	Rate	2021	1.32968	1.95359	0.719587
Incidence	Democratic Republic of the Congo	Both	Age-standardized	Multiple myeloma	Rate	2021	0.338492	0.56883	0.125557
Incidence	Qatar	Both	Age-standardized	Multiple myeloma	Rate	2021	1.48221	2.37951	0.929886
Incidence	Gabon	Both	Age-standardized	Multiple myeloma	Rate	2021	1.28329	1.83686	0.717568
Incidence	India	Both	Age-standardized	Multiple myeloma	Rate	2021	1.06468	1.40248	0.834655
Incidence	Eritrea	Both	Age-standardized	Multiple myeloma	Rate	2021	1.16203	1.72727	0.612167
Incidence	Angola	Both	Age-standardized	Multiple myeloma	Rate	2021	0.586979	0.840255	0.36391
Incidence	Pakistan	Both	Age-standardized	Multiple myeloma	Rate	2021	1.70709	2.45818	1.20337
Incidence	Burundi	Both	Age-standardized	Multiple myeloma	Rate	2021	0.818771	1.54759	0.389289
Incidence	Congo	Both	Age-standardized	Multiple myeloma	Rate	2021	0.718535	1.06935	0.455329
Incidence	Kenya	Both	Age-standardized	Multiple myeloma	Rate	2021	1.32739	1.80937	0.847189
Incidence	Rwanda	Both	Age-standardized	Multiple myeloma	Rate	2021	1.35167	1.98291	0.788606
Incidence	Djibouti	Both	Age-standardized	Multiple myeloma	Rate	2021	1.58998	2.39478	0.910112
Incidence	Malawi	Both	Age-standardized	Multiple myeloma	Rate	2021	0.5994	0.852578	0.365595
Incidence	Somalia	Both	Age-standardized	Multiple myeloma	Rate	2021	0.5326	1.11869	0.228159
Incidence	Botswana	Both	Age-standardized	Multiple myeloma	Rate	2021	1.9294	2.82029	1.34973
Incidence	Equatorial Guinea	Both	Age-standardized	Multiple myeloma	Rate	2021	1.03411	1.61619	0.588083
Incidence	Ethiopia	Both	Age-standardized	Multiple myeloma	Rate	2021	0.659519	1.16797	0.336975
Incidence	Namibia	Both	Age-standardized	Multiple myeloma	Rate	2021	1.42715	1.97532	0.988173
Incidence	Uganda	Both	Age-standardized	Multiple myeloma	Rate	2021	3.08131	4.57133	2.15979
Incidence	Mozambique	Both	Age-standardized	Multiple myeloma	Rate	2021	1.25307	1.9786	0.658495
Incidence	Madagascar	Both	Age-standardized	Multiple myeloma	Rate	2021	0.850043	1.24543	0.445417
Incidence	Cameroon	Both	Age-standardized	Multiple myeloma	Rate	2021	0.130067	0.212956	0.0413331
Incidence	Eswatini	Both	Age-standardized	Multiple myeloma	Rate	2021	2.43159	3.5897	1.61721
Incidence	Seychelles	Both	Age-standardized	Multiple myeloma	Rate	2021	1.719	2.26444	1.29252
Incidence	Mauritius	Both	Age-standardized	Multiple myeloma	Rate	2021	1.99009	2.15612	1.81783
Incidence	Lesotho	Both	Age-standardized	Multiple myeloma	Rate	2021	1.69194	2.58727	1.09262
Incidence	United Republic of Tanzania	Both	Age-standardized	Multiple myeloma	Rate	2021	1.34837	1.98147	0.781572
Incidence	Chad	Both	Age-standardized	Multiple myeloma	Rate	2021	0.0752133	0.124685	0.0263252
Incidence	Guinea-Bissau	Both	Age-standardized	Multiple myeloma	Rate	2021	0.102561	0.156773	0.036859
Incidence	Burkina Faso	Both	Age-standardized	Multiple myeloma	Rate	2021	0.0888471	0.148098	0.0309816
Incidence	Zambia	Both	Age-standardized	Multiple myeloma	Rate	2021	2.341	3.99964	1.02876
Incidence	Gambia	Both	Age-standardized	Multiple myeloma	Rate	2021	0.123467	0.177258	0.0741315
Incidence	South Africa	Both	Age-standardized	Multiple myeloma	Rate	2021	2.17684	2.66776	1.41434
Incidence	Mali	Both	Age-standardized	Multiple myeloma	Rate	2021	5.77785e-05	8.51654e-05	2.54787e-05
Incidence	Zimbabwe	Both	Age-standardized	Multiple myeloma	Rate	2021	3.51249	5.05418	1.94247
Incidence	Guinea	Both	Age-standardized	Multiple myeloma	Rate	2021	0.23263	0.355533	0.131635
Incidence	Cabo Verde	Both	Age-standardized	Multiple myeloma	Rate	2021	0.140206	0.234699	0.0522954
Incidence	Togo	Both	Age-standardized	Multiple myeloma	Rate	2021	0.087357	0.150793	0.0268546
Incidence	Niger	Both	Age-standardized	Multiple myeloma	Rate	2021	0.0567925	0.107901	0.0177822
Incidence	Benin	Both	Age-standardized	Multiple myeloma	Rate	2021	0.0873497	0.139575	0.0271765
Incidence	Coted'Ivoire	Both	Age-standardized	Multiple myeloma	Rate	2021	1.24401	1.77163	0.823502
Incidence	Sao Tome and Principe	Both	Age-standardized	Multiple myeloma	Rate	2021	0.11101	0.179881	0.0350376
Incidence	Liberia	Both	Age-standardized	Multiple myeloma	Rate	2021	0.0763321	0.152705	0.0227435
Incidence	Mauritania	Both	Age-standardized	Multiple myeloma	Rate	2021	0.121755	0.201575	0.0380273
Incidence	Sierra Leone	Both	Age-standardized	Multiple myeloma	Rate	2021	0.0714608	0.122843	0.0221753
Incidence	American Samoa	Both	Age-standardized	Multiple myeloma	Rate	2021	1.20019	1.60877	0.855628
Incidence	Ghana	Both	Age-standardized	Multiple myeloma	Rate	2021	0.12908	0.248425	0.0379804
Incidence	Monaco	Both	Age-standardized	Multiple myeloma	Rate	2021	6.85581	10.9466	3.48532
Incidence	Cook Islands	Both	Age-standardized	Multiple myeloma	Rate	2021	0.326683	0.441359	0.227417
Incidence	Puerto Rico	Both	Age-standardized	Multiple myeloma	Rate	2021	4.694	5.64893	3.82877
Incidence	Nigeria	Both	Age-standardized	Multiple myeloma	Rate	2021	0.77482	1.19866	0.284333
Incidence	Guam	Both	Age-standardized	Multiple myeloma	Rate	2021	0.578845	0.795245	0.431958
Incidence	San Marino	Both	Age-standardized	Multiple myeloma	Rate	2021	2.42149	3.74313	1.46999
Incidence	Senegal	Both	Age-standardized	Multiple myeloma	Rate	2021	0.10098	0.167178	0.0340503
Incidence	Niue	Both	Age-standardized	Multiple myeloma	Rate	2021	0.585888	0.828863	0.309689
Incidence	Bermuda	Both	Age-standardized	Multiple myeloma	Rate	2021	4.93236	6.35976	4.05719
Incidence	Tuvalu	Both	Age-standardized	Multiple myeloma	Rate	2021	0.358593	0.527229	0.191623
Incidence	Palau	Both	Age-standardized	Multiple myeloma	Rate	2021	0.0544452	0.0790233	0.0330399
Incidence	Greenland	Both	Age-standardized	Multiple myeloma	Rate	2021	2.50917	3.67348	1.85376
Incidence	Saint Kitts and Nevis	Both	Age-standardized	Multiple myeloma	Rate	2021	3.72741	4.5138	3.02039
Incidence	Nauru	Both	Age-standardized	Multiple myeloma	Rate	2021	0.580931	1.04535	0.275762
Incidence	South Sudan	Both	Age-standardized	Multiple myeloma	Rate	2021	1.11417	1.73543	0.588673
Incidence	Tokelau	Both	Age-standardized	Multiple myeloma	Rate	2021	0.437653	0.643602	0.213398
Incidence	Northern Mariana Islands	Both	Age-standardized	Multiple myeloma	Rate	2021	1.29451	1.86338	0.995451
Incidence	United States Virgin Islands	Both	Age-standardized	Multiple myeloma	Rate	2021	3.29249	5.18086	2.03237
Incidence	Sudan	Both	Age-standardized	Multiple myeloma	Rate	2021	0.620772	1.01012	0.366144

## Sheet: Table S2
Table S2. The ASMR for 204 countries in 2021
measure	location	sex	age	cause	metric	year	val	upper	lower
Deaths	Mali	Both	Age-standardized	Multiple myeloma	Rate	2021	5.95e-05	8.82e-05	2.6e-05
Deaths	Palau	Both	Age-standardized	Multiple myeloma	Rate	2021	0.0488568	0.0707534	0.0287031
Deaths	Niger	Both	Age-standardized	Multiple myeloma	Rate	2021	0.0590575	0.113105	0.0183661
Deaths	Kiribati	Both	Age-standardized	Multiple myeloma	Rate	2021	0.0698092	0.0989079	0.0381957
Deaths	Sierra Leone	Both	Age-standardized	Multiple myeloma	Rate	2021	0.0729183	0.12556	0.0226568
Deaths	Liberia	Both	Age-standardized	Multiple myeloma	Rate	2021	0.0769376	0.153358	0.0226325
Deaths	Chad	Both	Age-standardized	Multiple myeloma	Rate	2021	0.0779704	0.128321	0.0271882
Deaths	Togo	Both	Age-standardized	Multiple myeloma	Rate	2021	0.0881986	0.152757	0.0265853
Deaths	Benin	Both	Age-standardized	Multiple myeloma	Rate	2021	0.0890233	0.142548	0.0280917
Deaths	Burkina Faso	Both	Age-standardized	Multiple myeloma	Rate	2021	0.0914976	0.152661	0.0320783
Deaths	Senegal	Both	Age-standardized	Multiple myeloma	Rate	2021	0.102193	0.170967	0.0340284
Deaths	Guinea-Bissau	Both	Age-standardized	Multiple myeloma	Rate	2021	0.105352	0.161619	0.0377548
Deaths	Sao Tome and Principe	Both	Age-standardized	Multiple myeloma	Rate	2021	0.108322	0.176563	0.0348025
Deaths	Mauritania	Both	Age-standardized	Multiple myeloma	Rate	2021	0.119849	0.202506	0.0369429
Deaths	Gambia	Both	Age-standardized	Multiple myeloma	Rate	2021	0.123754	0.179871	0.0748358
Deaths	Ghana	Both	Age-standardized	Multiple myeloma	Rate	2021	0.129002	0.251418	0.0381334
Deaths	Cabo Verde	Both	Age-standardized	Multiple myeloma	Rate	2021	0.131114	0.219506	0.050038
Deaths	Cameroon	Both	Age-standardized	Multiple myeloma	Rate	2021	0.131293	0.215915	0.0422538
Deaths	Uzbekistan	Both	Age-standardized	Multiple myeloma	Rate	2021	0.19433	0.243525	0.149832
Deaths	Tajikistan	Both	Age-standardized	Multiple myeloma	Rate	2021	0.207153	0.299126	0.137789
Deaths	Papua New Guinea	Both	Age-standardized	Multiple myeloma	Rate	2021	0.218775	0.418238	0.0857817
Deaths	Guinea	Both	Age-standardized	Multiple myeloma	Rate	2021	0.23947	0.358753	0.135402
Deaths	Azerbaijan	Both	Age-standardized	Multiple myeloma	Rate	2021	0.244305	0.362608	0.153571
Deaths	Solomon Islands	Both	Age-standardized	Multiple myeloma	Rate	2021	0.254995	0.457021	0.116928
Deaths	Timor-Leste	Both	Age-standardized	Multiple myeloma	Rate	2021	0.255938	0.513485	0.156297
Deaths	Cook Islands	Both	Age-standardized	Multiple myeloma	Rate	2021	0.262543	0.354363	0.180804
Deaths	Viet Nam	Both	Age-standardized	Multiple myeloma	Rate	2021	0.27436	0.360675	0.179931
Deaths	Kyrgyzstan	Both	Age-standardized	Multiple myeloma	Rate	2021	0.279297	0.34593	0.217584
Deaths	Mongolia	Both	Age-standardized	Multiple myeloma	Rate	2021	0.280731	0.380813	0.196216
Deaths	Democratic People's Republic of Korea	Both	Age-standardized	Multiple myeloma	Rate	2021	0.294871	0.498756	0.163677
Deaths	Vanuatu	Both	Age-standardized	Multiple myeloma	Rate	2021	0.295831	0.48374	0.142702
Deaths	Democratic Republic of the Congo	Both	Age-standardized	Multiple myeloma	Rate	2021	0.341205	0.573018	0.123355
Deaths	Tuvalu	Both	Age-standardized	Multiple myeloma	Rate	2021	0.343582	0.502688	0.181913
Deaths	Marshall Islands	Both	Age-standardized	Multiple myeloma	Rate	2021	0.352083	0.589971	0.16839
Deaths	Myanmar	Both	Age-standardized	Multiple myeloma	Rate	2021	0.368621	0.720975	0.228152
Deaths	Central African Republic	Both	Age-standardized	Multiple myeloma	Rate	2021	0.371423	0.553444	0.197807
Deaths	Micronesia (Federated States of)	Both	Age-standardized	Multiple myeloma	Rate	2021	0.379398	0.592944	0.193963
Deaths	Egypt	Both	Age-standardized	Multiple myeloma	Rate	2021	0.393456	0.744867	0.250971
Deaths	Lao People's Democratic Republic	Both	Age-standardized	Multiple myeloma	Rate	2021	0.399284	0.796577	0.215421
Deaths	Tokelau	Both	Age-standardized	Multiple myeloma	Rate	2021	0.400715	0.58285	0.192753
Deaths	Indonesia	Both	Age-standardized	Multiple myeloma	Rate	2021	0.416565	0.793009	0.262339
Deaths	Philippines	Both	Age-standardized	Multiple myeloma	Rate	2021	0.424044	0.578834	0.319936
Deaths	Cambodia	Both	Age-standardized	Multiple myeloma	Rate	2021	0.439962	0.91885	0.249866
Deaths	Nicaragua	Both	Age-standardized	Multiple myeloma	Rate	2021	0.442588	0.578979	0.309455
Deaths	Syrian Arab Republic	Both	Age-standardized	Multiple myeloma	Rate	2021	0.446624	0.662726	0.281212
Deaths	Guam	Both	Age-standardized	Multiple myeloma	Rate	2021	0.465244	0.638975	0.350353
Deaths	Guatemala	Both	Age-standardized	Multiple myeloma	Rate	2021	0.4718	0.549034	0.402793
Deaths	Yemen	Both	Age-standardized	Multiple myeloma	Rate	2021	0.477762	0.862719	0.256852
Deaths	Albania	Both	Age-standardized	Multiple myeloma	Rate	2021	0.505173	0.714677	0.330289
Deaths	Niue	Both	Age-standardized	Multiple myeloma	Rate	2021	0.531655	0.754923	0.279268
Deaths	Maldives	Both	Age-standardized	Multiple myeloma	Rate	2021	0.545289	0.74835	0.367468
Deaths	Thailand	Both	Age-standardized	Multiple myeloma	Rate	2021	0.5497	1.04094	0.343834
Deaths	El Salvador	Both	Age-standardized	Multiple myeloma	Rate	2021	0.550554	0.726913	0.379345
Deaths	Somalia	Both	Age-standardized	Multiple myeloma	Rate	2021	0.553271	1.16236	0.239406
Deaths	Nauru	Both	Age-standardized	Multiple myeloma	Rate	2021	0.558775	0.979187	0.270338
Deaths	Sudan	Both	Age-standardized	Multiple myeloma	Rate	2021	0.581817	0.970261	0.346336
Deaths	Samoa	Both	Age-standardized	Multiple myeloma	Rate	2021	0.586986	0.920297	0.394543
Deaths	Angola	Both	Age-standardized	Multiple myeloma	Rate	2021	0.587538	0.843261	0.360911
Deaths	Kazakhstan	Both	Age-standardized	Multiple myeloma	Rate	2021	0.597032	0.704489	0.500605
Deaths	Malawi	Both	Age-standardized	Multiple myeloma	Rate	2021	0.606178	0.866897	0.368824
Deaths	China	Both	Age-standardized	Multiple myeloma	Rate	2021	0.616842	0.810041	0.40082
Deaths	Afghanistan	Both	Age-standardized	Multiple myeloma	Rate	2021	0.639784	1.33813	0.272071
Deaths	Ethiopia	Both	Age-standardized	Multiple myeloma	Rate	2021	0.66733	1.18383	0.339302
Deaths	Congo	Both	Age-standardized	Multiple myeloma	Rate	2021	0.712365	1.05728	0.453232
Deaths	Singapore	Both	Age-standardized	Multiple myeloma	Rate	2021	0.727536	0.806075	0.64185
Deaths	Bangladesh	Both	Age-standardized	Multiple myeloma	Rate	2021	0.77457	1.32793	0.47362
Deaths	Nigeria	Both	Age-standardized	Multiple myeloma	Rate	2021	0.780943	1.18885	0.295951
Deaths	Iran (Islamic Republic of)	Both	Age-standardized	Multiple myeloma	Rate	2021	0.791382	0.957016	0.511197
Deaths	Belize	Both	Age-standardized	Multiple myeloma	Rate	2021	0.796829	0.902594	0.702509
Deaths	Kuwait	Both	Age-standardized	Multiple myeloma	Rate	2021	0.797714	0.95174	0.646926
Deaths	Nepal	Both	Age-standardized	Multiple myeloma	Rate	2021	0.800627	1.32775	0.412802
Deaths	Republic of Moldova	Both	Age-standardized	Multiple myeloma	Rate	2021	0.820267	0.919359	0.737679
Deaths	Morocco	Both	Age-standardized	Multiple myeloma	Rate	2021	0.822227	1.28552	0.511451
Deaths	Armenia	Both	Age-standardized	Multiple myeloma	Rate	2021	0.837515	0.995603	0.679676
Deaths	Burundi	Both	Age-standardized	Multiple myeloma	Rate	2021	0.844152	1.59706	0.401904
Deaths	Fiji	Both	Age-standardized	Multiple myeloma	Rate	2021	0.849212	1.14892	0.565264
Deaths	Madagascar	Both	Age-standardized	Multiple myeloma	Rate	2021	0.86009	1.2658	0.449322
Deaths	Malaysia	Both	Age-standardized	Multiple myeloma	Rate	2021	0.873511	1.28882	0.691598
Deaths	Ukraine	Both	Age-standardized	Multiple myeloma	Rate	2021	0.915013	1.19048	0.664078
Deaths	Jordan	Both	Age-standardized	Multiple myeloma	Rate	2021	0.97023	1.41558	0.618535
Deaths	Sri Lanka	Both	Age-standardized	Multiple myeloma	Rate	2021	0.971086	1.44202	0.607702
Deaths	Turkmenistan	Both	Age-standardized	Multiple myeloma	Rate	2021	0.987389	1.33688	0.74371
Deaths	Equatorial Guinea	Both	Age-standardized	Multiple myeloma	Rate	2021	0.991374	1.54321	0.568732
Deaths	North Macedonia	Both	Age-standardized	Multiple myeloma	Rate	2021	1.00735	1.3201	0.657019
Deaths	India	Both	Age-standardized	Multiple myeloma	Rate	2021	1.01378	1.34321	0.79886
Deaths	Saudi Arabia	Both	Age-standardized	Multiple myeloma	Rate	2021	1.04382	1.39464	0.646424
Deaths	Bhutan	Both	Age-standardized	Multiple myeloma	Rate	2021	1.06566	1.93046	0.559776
Deaths	Guyana	Both	Age-standardized	Multiple myeloma	Rate	2021	1.08446	1.37966	0.839395
Deaths	American Samoa	Both	Age-standardized	Multiple myeloma	Rate	2021	1.11109	1.47177	0.803766
Deaths	Qatar	Both	Age-standardized	Multiple myeloma	Rate	2021	1.11553	1.77689	0.697314
Deaths	South Sudan	Both	Age-standardized	Multiple myeloma	Rate	2021	1.12866	1.76026	0.598802
Deaths	Northern Mariana Islands	Both	Age-standardized	Multiple myeloma	Rate	2021	1.13181	1.64446	0.871096
Deaths	Montenegro	Both	Age-standardized	Multiple myeloma	Rate	2021	1.13869	1.4813	0.812894
Deaths	Republic of Korea	Both	Age-standardized	Multiple myeloma	Rate	2021	1.15755	1.52899	0.661436
Deaths	Algeria	Both	Age-standardized	Multiple myeloma	Rate	2021	1.17796	1.61609	0.718786
Deaths	Bosnia and Herzegovina	Both	Age-standardized	Multiple myeloma	Rate	2021	1.18359	1.58521	0.795494
Deaths	Eritrea	Both	Age-standardized	Multiple myeloma	Rate	2021	1.18451	1.7753	0.617302
Deaths	Honduras	Both	Age-standardized	Multiple myeloma	Rate	2021	1.18548	1.72839	0.775963
Deaths	Oman	Both	Age-standardized	Multiple myeloma	Rate	2021	1.19015	1.60983	0.801888
Deaths	Bulgaria	Both	Age-standardized	Multiple myeloma	Rate	2021	1.19029	1.53725	0.921648
Deaths	Iraq	Both	Age-standardized	Multiple myeloma	Rate	2021	1.19883	1.69417	0.793101
Deaths	Paraguay	Both	Age-standardized	Multiple myeloma	Rate	2021	1.19889	1.72993	0.794498
Deaths	Gabon	Both	Age-standardized	Multiple myeloma	Rate	2021	1.24011	1.78166	0.705533
Deaths	Coted'Ivoire	Both	Age-standardized	Multiple myeloma	Rate	2021	1.25114	1.77235	0.840211
Deaths	Haiti	Both	Age-standardized	Multiple myeloma	Rate	2021	1.26987	2.36285	0.713305
Deaths	Mozambique	Both	Age-standardized	Multiple myeloma	Rate	2021	1.27867	2.03203	0.677503
Deaths	Mexico	Both	Age-standardized	Multiple myeloma	Rate	2021	1.28	1.43864	1.13828
Deaths	Taiwan (Province of China)	Both	Age-standardized	Multiple myeloma	Rate	2021	1.292	1.4168	1.16459
Deaths	Japan	Both	Age-standardized	Multiple myeloma	Rate	2021	1.30196	1.40308	1.12221
Deaths	Georgia	Both	Age-standardized	Multiple myeloma	Rate	2021	1.32133	1.52861	1.13762
Deaths	Kenya	Both	Age-standardized	Multiple myeloma	Rate	2021	1.32147	1.80383	0.851418
Deaths	Romania	Both	Age-standardized	Multiple myeloma	Rate	2021	1.32151	1.49394	1.1362
Deaths	Comoros	Both	Age-standardized	Multiple myeloma	Rate	2021	1.34144	1.97675	0.730659
Deaths	United Republic of Tanzania	Both	Age-standardized	Multiple myeloma	Rate	2021	1.34913	1.98784	0.785491
Deaths	Rwanda	Both	Age-standardized	Multiple myeloma	Rate	2021	1.362	2.01938	0.807398
Deaths	Russian Federation	Both	Age-standardized	Multiple myeloma	Rate	2021	1.37012	1.47951	1.26328
Deaths	Namibia	Both	Age-standardized	Multiple myeloma	Rate	2021	1.38334	1.89918	0.959479
Deaths	Tunisia	Both	Age-standardized	Multiple myeloma	Rate	2021	1.38671	1.97455	0.86059
Deaths	Venezuela (Bolivarian Republic of)	Both	Age-standardized	Multiple myeloma	Rate	2021	1.45011	1.89956	1.08426
Deaths	Peru	Both	Age-standardized	Multiple myeloma	Rate	2021	1.45797	2.0925	1.0189
Deaths	Seychelles	Both	Age-standardized	Multiple myeloma	Rate	2021	1.50533	1.98087	1.12629
Deaths	Dominican Republic	Both	Age-standardized	Multiple myeloma	Rate	2021	1.52676	2.08898	1.06587
Deaths	San Marino	Both	Age-standardized	Multiple myeloma	Rate	2021	1.53111	2.31033	0.962153
Deaths	Ecuador	Both	Age-standardized	Multiple myeloma	Rate	2021	1.53173	1.9129	1.22476
Deaths	Palestine	Both	Age-standardized	Multiple myeloma	Rate	2021	1.53982	2.01852	0.916704
Deaths	Colombia	Both	Age-standardized	Multiple myeloma	Rate	2021	1.55144	1.87267	1.28389
Deaths	Andorra	Both	Age-standardized	Multiple myeloma	Rate	2021	1.57389	2.2103	1.04956
Deaths	Djibouti	Both	Age-standardized	Multiple myeloma	Rate	2021	1.59309	2.41483	0.921582
Deaths	Argentina	Both	Age-standardized	Multiple myeloma	Rate	2021	1.6071	1.7321	1.47528
Deaths	Serbia	Both	Age-standardized	Multiple myeloma	Rate	2021	1.63468	2.14296	1.14818
Deaths	Belarus	Both	Age-standardized	Multiple myeloma	Rate	2021	1.63691	1.98169	1.32219
Deaths	Mauritius	Both	Age-standardized	Multiple myeloma	Rate	2021	1.67499	1.76847	1.5409
Deaths	Bolivia (Plurinational State of)	Both	Age-standardized	Multiple myeloma	Rate	2021	1.69323	2.5283	1.16486
Deaths	Lesotho	Both	Age-standardized	Multiple myeloma	Rate	2021	1.69632	2.57478	1.10239
Deaths	Tonga	Both	Age-standardized	Multiple myeloma	Rate	2021	1.70089	2.37134	1.17219
Deaths	Hungary	Both	Age-standardized	Multiple myeloma	Rate	2021	1.71842	1.97625	1.47987
Deaths	Pakistan	Both	Age-standardized	Multiple myeloma	Rate	2021	1.71903	2.49839	1.20602
Deaths	Saint Vincent and the Grenadines	Both	Age-standardized	Multiple myeloma	Rate	2021	1.76269	1.98185	1.55096
Deaths	Suriname	Both	Age-standardized	Multiple myeloma	Rate	2021	1.77429	2.44246	1.21839
Deaths	Brazil	Both	Age-standardized	Multiple myeloma	Rate	2021	1.80986	1.90711	1.67169
Deaths	Malta	Both	Age-standardized	Multiple myeloma	Rate	2021	1.82828	2.10116	1.55739
Deaths	Bahrain	Both	Age-standardized	Multiple myeloma	Rate	2021	1.85083	2.60173	1.15288
Deaths	Botswana	Both	Age-standardized	Multiple myeloma	Rate	2021	1.88026	2.77988	1.32981
Deaths	Turkey	Both	Age-standardized	Multiple myeloma	Rate	2021	1.89206	2.62355	1.38819
Deaths	Panama	Both	Age-standardized	Multiple myeloma	Rate	2021	1.9598	2.37582	1.53455
Deaths	Libya	Both	Age-standardized	Multiple myeloma	Rate	2021	1.96076	2.69585	1.23147
Deaths	South Africa	Both	Age-standardized	Multiple myeloma	Rate	2021	2.03297	2.47119	1.31623
Deaths	Barbados	Both	Age-standardized	Multiple myeloma	Rate	2021	2.06234	2.60825	1.55768
Deaths	Cuba	Both	Age-standardized	Multiple myeloma	Rate	2021	2.06333	2.34047	1.76779
Deaths	Greenland	Both	Age-standardized	Multiple myeloma	Rate	2021	2.09233	3.08579	1.57166
Deaths	Austria	Both	Age-standardized	Multiple myeloma	Rate	2021	2.15153	2.35307	1.89528
Deaths	Brunei Darussalam	Both	Age-standardized	Multiple myeloma	Rate	2021	2.16167	2.81602	1.53023
Deaths	United States Virgin Islands	Both	Age-standardized	Multiple myeloma	Rate	2021	2.19969	3.49695	1.34076
Deaths	Spain	Both	Age-standardized	Multiple myeloma	Rate	2021	2.21472	2.44642	1.91399
Deaths	Czechia	Both	Age-standardized	Multiple myeloma	Rate	2021	2.25589	2.63235	1.8877
Deaths	Chile	Both	Age-standardized	Multiple myeloma	Rate	2021	2.29255	2.49615	2.09189
Deaths	Croatia	Both	Age-standardized	Multiple myeloma	Rate	2021	2.2951	2.70276	1.96453
Deaths	Zambia	Both	Age-standardized	Multiple myeloma	Rate	2021	2.309	3.87644	1.03708
Deaths	Slovakia	Both	Age-standardized	Multiple myeloma	Rate	2021	2.33705	3.11873	1.56603
Deaths	Eswatini	Both	Age-standardized	Multiple myeloma	Rate	2021	2.37082	3.51832	1.59958
Deaths	Germany	Both	Age-standardized	Multiple myeloma	Rate	2021	2.39967	2.60323	2.14464
Deaths	Switzerland	Both	Age-standardized	Multiple myeloma	Rate	2021	2.40862	2.7085	2.09581
Deaths	Cyprus	Both	Age-standardized	Multiple myeloma	Rate	2021	2.41881	3.23712	1.55436
Deaths	Latvia	Both	Age-standardized	Multiple myeloma	Rate	2021	2.43714	2.86269	2.06877
Deaths	Portugal	Both	Age-standardized	Multiple myeloma	Rate	2021	2.45232	2.71071	2.14879
Deaths	Greece	Both	Age-standardized	Multiple myeloma	Rate	2021	2.46325	2.6189	2.24705
Deaths	Costa Rica	Both	Age-standardized	Multiple myeloma	Rate	2021	2.47014	2.77384	2.16374
Deaths	Bermuda	Both	Age-standardized	Multiple myeloma	Rate	2021	2.48698	3.10746	2.0857
Deaths	Poland	Both	Age-standardized	Multiple myeloma	Rate	2021	2.49066	2.71913	2.25059
Deaths	Finland	Both	Age-standardized	Multiple myeloma	Rate	2021	2.49132	2.75744	2.19939
Deaths	Luxembourg	Both	Age-standardized	Multiple myeloma	Rate	2021	2.51308	2.76563	2.22677
Deaths	Lithuania	Both	Age-standardized	Multiple myeloma	Rate	2021	2.5188	2.84204	2.20447
Deaths	Dominica	Both	Age-standardized	Multiple myeloma	Rate	2021	2.52518	3.45699	1.7312
Deaths	Lebanon	Both	Age-standardized	Multiple myeloma	Rate	2021	2.5342	3.46216	1.71246
Deaths	Puerto Rico	Both	Age-standardized	Multiple myeloma	Rate	2021	2.53853	2.97001	2.11557
Deaths	Slovenia	Both	Age-standardized	Multiple myeloma	Rate	2021	2.57534	2.98987	2.2178
Deaths	Italy	Both	Age-standardized	Multiple myeloma	Rate	2021	2.59069	2.78366	2.30876
Deaths	Canada	Both	Age-standardized	Multiple myeloma	Rate	2021	2.59531	2.84524	2.30838
Deaths	Sweden	Both	Age-standardized	Multiple myeloma	Rate	2021	2.63584	2.97293	2.28844
Deaths	Ireland	Both	Age-standardized	Multiple myeloma	Rate	2021	2.65382	2.97201	2.31092
Deaths	Belgium	Both	Age-standardized	Multiple myeloma	Rate	2021	2.68958	2.96204	2.34774
Deaths	United Arab Emirates	Both	Age-standardized	Multiple myeloma	Rate	2021	2.69345	3.59011	1.92635
Deaths	Estonia	Both	Age-standardized	Multiple myeloma	Rate	2021	2.72439	3.09666	2.33495
Deaths	Trinidad and Tobago	Both	Age-standardized	Multiple myeloma	Rate	2021	2.72676	3.49218	2.07495
Deaths	France	Both	Age-standardized	Multiple myeloma	Rate	2021	2.74816	3.11293	2.35311
Deaths	Denmark	Both	Age-standardized	Multiple myeloma	Rate	2021	2.76614	3.08025	2.48569
Deaths	Saint Kitts and Nevis	Both	Age-standardized	Multiple myeloma	Rate	2021	2.77049	3.26847	2.26756
Deaths	Iceland	Both	Age-standardized	Multiple myeloma	Rate	2021	2.78603	3.12965	2.38626
Deaths	Australia	Both	Age-standardized	Multiple myeloma	Rate	2021	2.83717	3.19656	2.46042
Deaths	United States of America	Both	Age-standardized	Multiple myeloma	Rate	2021	2.83795	2.98965	2.58336
Deaths	Israel	Both	Age-standardized	Multiple myeloma	Rate	2021	2.86574	3.15441	2.51472
Deaths	Antigua and Barbuda	Both	Age-standardized	Multiple myeloma	Rate	2021	2.86615	3.1135	2.6312
Deaths	United Kingdom	Both	Age-standardized	Multiple myeloma	Rate	2021	2.8896	3.01967	2.64264
Deaths	Uruguay	Both	Age-standardized	Multiple myeloma	Rate	2021	2.93749	3.20549	2.67221
Deaths	Uganda	Both	Age-standardized	Multiple myeloma	Rate	2021	3.11213	4.65402	2.16872
Deaths	Netherlands	Both	Age-standardized	Multiple myeloma	Rate	2021	3.14921	3.43171	2.77651
Deaths	New Zealand	Both	Age-standardized	Multiple myeloma	Rate	2021	3.15265	3.46697	2.73082
Deaths	Saint Lucia	Both	Age-standardized	Multiple myeloma	Rate	2021	3.34059	3.97223	2.75582
Deaths	Norway	Both	Age-standardized	Multiple myeloma	Rate	2021	3.42345	3.69282	3.03941
Deaths	Jamaica	Both	Age-standardized	Multiple myeloma	Rate	2021	3.5025	4.47742	2.70124
Deaths	Zimbabwe	Both	Age-standardized	Multiple myeloma	Rate	2021	3.53196	4.96953	1.96245
Deaths	Grenada	Both	Age-standardized	Multiple myeloma	Rate	2021	3.57084	4.03668	3.09918
Deaths	Monaco	Both	Age-standardized	Multiple myeloma	Rate	2021	4.39939	6.84179	2.28543
Deaths	Bahamas	Both	Age-standardized	Multiple myeloma	Rate	2021	4.70922	5.69507	3.86258

## Sheet: Table S3
Table S3. The AS-DALYsR for 204 countries in 2021
measure	location	sex	age	cause	metric	year	val	upper	lower
DALYs (Disability-Adjusted Life Years)	Slovakia	Both	Age-standardized	Multiple myeloma	Rate	2021	54.7703	74.6936	37.3545
DALYs (Disability-Adjusted Life Years)	Brunei Darussalam	Both	Age-standardized	Multiple myeloma	Rate	2021	48.0092	62.5447	34.6381
DALYs (Disability-Adjusted Life Years)	Ireland	Both	Age-standardized	Multiple myeloma	Rate	2021	54.2891	60.8887	48.2371
DALYs (Disability-Adjusted Life Years)	Democratic People's Republic of Korea	Both	Age-standardized	Multiple myeloma	Rate	2021	8.0372	13.7438	4.57559
DALYs (Disability-Adjusted Life Years)	Denmark	Both	Age-standardized	Multiple myeloma	Rate	2021	54.8765	60.3809	49.9276
DALYs (Disability-Adjusted Life Years)	Panama	Both	Age-standardized	Multiple myeloma	Rate	2021	49.7043	60.6827	39.1234
DALYs (Disability-Adjusted Life Years)	Belize	Both	Age-standardized	Multiple myeloma	Rate	2021	20.1293	22.9699	17.5982
DALYs (Disability-Adjusted Life Years)	Norway	Both	Age-standardized	Multiple myeloma	Rate	2021	68.1163	72.5935	62.2185
DALYs (Disability-Adjusted Life Years)	Timor-Leste	Both	Age-standardized	Multiple myeloma	Rate	2021	6.39452	12.6281	3.84465
DALYs (Disability-Adjusted Life Years)	United States of America	Both	Age-standardized	Multiple myeloma	Rate	2021	57.7898	60.2595	54.2747
DALYs (Disability-Adjusted Life Years)	Haiti	Both	Age-standardized	Multiple myeloma	Rate	2021	31.029	58.7819	17.507
DALYs (Disability-Adjusted Life Years)	Albania	Both	Age-standardized	Multiple myeloma	Rate	2021	11.0693	15.353	7.23542
DALYs (Disability-Adjusted Life Years)	Costa Rica	Both	Age-standardized	Multiple myeloma	Rate	2021	63.7802	71.7968	55.889
DALYs (Disability-Adjusted Life Years)	Slovenia	Both	Age-standardized	Multiple myeloma	Rate	2021	55.681	64.919	47.2193
DALYs (Disability-Adjusted Life Years)	Jordan	Both	Age-standardized	Multiple myeloma	Rate	2021	23.4806	34.2583	14.6769
DALYs (Disability-Adjusted Life Years)	United Arab Emirates	Both	Age-standardized	Multiple myeloma	Rate	2021	57.6778	77.137	41.0371
DALYs (Disability-Adjusted Life Years)	Finland	Both	Age-standardized	Multiple myeloma	Rate	2021	51.6268	56.4204	46.6821
DALYs (Disability-Adjusted Life Years)	Guam	Both	Age-standardized	Multiple myeloma	Rate	2021	13.3574	17.6137	9.95951
DALYs (Disability-Adjusted Life Years)	Japan	Both	Age-standardized	Multiple myeloma	Rate	2021	25.6846	27.2982	23.1971
DALYs (Disability-Adjusted Life Years)	Angola	Both	Age-standardized	Multiple myeloma	Rate	2021	14.6199	21.2464	8.96475
DALYs (Disability-Adjusted Life Years)	Kenya	Both	Age-standardized	Multiple myeloma	Rate	2021	31.7425	43.8673	20.4531
DALYs (Disability-Adjusted Life Years)	Oman	Both	Age-standardized	Multiple myeloma	Rate	2021	27.9663	39.1379	18.6914
DALYs (Disability-Adjusted Life Years)	Myanmar	Both	Age-standardized	Multiple myeloma	Rate	2021	9.33283	18.0033	5.70423
DALYs (Disability-Adjusted Life Years)	Botswana	Both	Age-standardized	Multiple myeloma	Rate	2021	46.7032	68.2969	31.8627
DALYs (Disability-Adjusted Life Years)	Tonga	Both	Age-standardized	Multiple myeloma	Rate	2021	41.6114	59.2037	28.2687
DALYs (Disability-Adjusted Life Years)	Armenia	Both	Age-standardized	Multiple myeloma	Rate	2021	23.4031	27.8898	18.9571
DALYs (Disability-Adjusted Life Years)	Bhutan	Both	Age-standardized	Multiple myeloma	Rate	2021	24.5837	44.4877	12.4275
DALYs (Disability-Adjusted Life Years)	Seychelles	Both	Age-standardized	Multiple myeloma	Rate	2021	37.1247	48.5249	27.7094
DALYs (Disability-Adjusted Life Years)	Tuvalu	Both	Age-standardized	Multiple myeloma	Rate	2021	8.70455	12.9411	4.61385
DALYs (Disability-Adjusted Life Years)	Viet Nam	Both	Age-standardized	Multiple myeloma	Rate	2021	6.5202	8.84978	4.42368
DALYs (Disability-Adjusted Life Years)	Bangladesh	Both	Age-standardized	Multiple myeloma	Rate	2021	18.2092	31.1259	10.7648
DALYs (Disability-Adjusted Life Years)	Coted'Ivoire	Both	Age-standardized	Multiple myeloma	Rate	2021	29.5344	42.0462	19.1622
DALYs (Disability-Adjusted Life Years)	Bosnia and Herzegovina	Both	Age-standardized	Multiple myeloma	Rate	2021	27.3634	36.36	18.4631
DALYs (Disability-Adjusted Life Years)	Sierra Leone	Both	Age-standardized	Multiple myeloma	Rate	2021	1.71452	3.01298	0.513405
DALYs (Disability-Adjusted Life Years)	Belarus	Both	Age-standardized	Multiple myeloma	Rate	2021	43.007	52.809	34.2232
DALYs (Disability-Adjusted Life Years)	Bulgaria	Both	Age-standardized	Multiple myeloma	Rate	2021	29.6616	38.3377	22.9144
DALYs (Disability-Adjusted Life Years)	Republic of Korea	Both	Age-standardized	Multiple myeloma	Rate	2021	24.7445	32.586	14.6357
DALYs (Disability-Adjusted Life Years)	Gabon	Both	Age-standardized	Multiple myeloma	Rate	2021	30.897	45.1733	17.367
DALYs (Disability-Adjusted Life Years)	Rwanda	Both	Age-standardized	Multiple myeloma	Rate	2021	32.8169	49.1501	18.9141
DALYs (Disability-Adjusted Life Years)	Zimbabwe	Both	Age-standardized	Multiple myeloma	Rate	2021	88.683	126.735	48.7522
DALYs (Disability-Adjusted Life Years)	Antigua and Barbuda	Both	Age-standardized	Multiple myeloma	Rate	2021	66.6062	72.5158	61.1321
DALYs (Disability-Adjusted Life Years)	Comoros	Both	Age-standardized	Multiple myeloma	Rate	2021	32.4132	47.8303	17.3012
DALYs (Disability-Adjusted Life Years)	Liberia	Both	Age-standardized	Multiple myeloma	Rate	2021	1.81683	3.69226	0.521778
DALYs (Disability-Adjusted Life Years)	Saint Vincent and the Grenadines	Both	Age-standardized	Multiple myeloma	Rate	2021	44.0396	50.3313	38.442
DALYs (Disability-Adjusted Life Years)	Germany	Both	Age-standardized	Multiple myeloma	Rate	2021	50.7267	54.6193	46.3993
DALYs (Disability-Adjusted Life Years)	Taiwan (Province of China)	Both	Age-standardized	Multiple myeloma	Rate	2021	32.8005	35.6792	29.816
DALYs (Disability-Adjusted Life Years)	Georgia	Both	Age-standardized	Multiple myeloma	Rate	2021	38.4612	44.3296	33.1132
DALYs (Disability-Adjusted Life Years)	France	Both	Age-standardized	Multiple myeloma	Rate	2021	55.479	62.4647	48.9383
DALYs (Disability-Adjusted Life Years)	Malawi	Both	Age-standardized	Multiple myeloma	Rate	2021	14.6822	20.933	8.88695
DALYs (Disability-Adjusted Life Years)	Mali	Both	Age-standardized	Multiple myeloma	Rate	2021	0.00136251	0.00202402	0.000595805
DALYs (Disability-Adjusted Life Years)	Kiribati	Both	Age-standardized	Multiple myeloma	Rate	2021	1.76355	2.56608	0.958824
DALYs (Disability-Adjusted Life Years)	Congo	Both	Age-standardized	Multiple myeloma	Rate	2021	17.7266	26.5807	11.2382
DALYs (Disability-Adjusted Life Years)	Sweden	Both	Age-standardized	Multiple myeloma	Rate	2021	50.0337	56.2497	44.2254
DALYs (Disability-Adjusted Life Years)	Namibia	Both	Age-standardized	Multiple myeloma	Rate	2021	34.2494	48.4805	23.0795
DALYs (Disability-Adjusted Life Years)	Saudi Arabia	Both	Age-standardized	Multiple myeloma	Rate	2021	25.6834	34.334	16.3792
DALYs (Disability-Adjusted Life Years)	Singapore	Both	Age-standardized	Multiple myeloma	Rate	2021	15.1257	16.6749	13.6165
DALYs (Disability-Adjusted Life Years)	Spain	Both	Age-standardized	Multiple myeloma	Rate	2021	45.9298	50.1739	40.9032
DALYs (Disability-Adjusted Life Years)	Sri Lanka	Both	Age-standardized	Multiple myeloma	Rate	2021	23.7091	35.1956	14.3127
DALYs (Disability-Adjusted Life Years)	Cook Islands	Both	Age-standardized	Multiple myeloma	Rate	2021	6.36288	8.65711	4.38058
DALYs (Disability-Adjusted Life Years)	United States Virgin Islands	Both	Age-standardized	Multiple myeloma	Rate	2021	55.0582	87.9858	33.6035
DALYs (Disability-Adjusted Life Years)	Uzbekistan	Both	Age-standardized	Multiple myeloma	Rate	2021	5.8119	7.42201	4.39663
DALYs (Disability-Adjusted Life Years)	Czechia	Both	Age-standardized	Multiple myeloma	Rate	2021	50.8257	58.5841	43.1573
DALYs (Disability-Adjusted Life Years)	Indonesia	Both	Age-standardized	Multiple myeloma	Rate	2021	10.3735	19.3538	6.70115
DALYs (Disability-Adjusted Life Years)	Ghana	Both	Age-standardized	Multiple myeloma	Rate	2021	3.03813	5.98021	0.873996
DALYs (Disability-Adjusted Life Years)	Burkina Faso	Both	Age-standardized	Multiple myeloma	Rate	2021	2.13063	3.58069	0.723709
DALYs (Disability-Adjusted Life Years)	Saint Lucia	Both	Age-standardized	Multiple myeloma	Rate	2021	80.7327	97.6556	66.3421
DALYs (Disability-Adjusted Life Years)	United Republic of Tanzania	Both	Age-standardized	Multiple myeloma	Rate	2021	32.7922	48.9511	18.6598
DALYs (Disability-Adjusted Life Years)	Lao People's Democratic Republic	Both	Age-standardized	Multiple myeloma	Rate	2021	10.1073	19.9457	5.4248
DALYs (Disability-Adjusted Life Years)	Honduras	Both	Age-standardized	Multiple myeloma	Rate	2021	29.6874	44.0302	19.3421
DALYs (Disability-Adjusted Life Years)	Niger	Both	Age-standardized	Multiple myeloma	Rate	2021	1.37048	2.62858	0.410508
DALYs (Disability-Adjusted Life Years)	Nepal	Both	Age-standardized	Multiple myeloma	Rate	2021	18.7736	31.4926	9.53975
DALYs (Disability-Adjusted Life Years)	Serbia	Both	Age-standardized	Multiple myeloma	Rate	2021	37.8982	49.8815	26.4202
DALYs (Disability-Adjusted Life Years)	Colombia	Both	Age-standardized	Multiple myeloma	Rate	2021	38.7805	47.0474	32.1372
DALYs (Disability-Adjusted Life Years)	Uganda	Both	Age-standardized	Multiple myeloma	Rate	2021	73.8458	114.45	50.5446
DALYs (Disability-Adjusted Life Years)	Iceland	Both	Age-standardized	Multiple myeloma	Rate	2021	57.5029	64.3424	50.7888
DALYs (Disability-Adjusted Life Years)	Canada	Both	Age-standardized	Multiple myeloma	Rate	2021	52.98	57.4725	48.3922
DALYs (Disability-Adjusted Life Years)	Cyprus	Both	Age-standardized	Multiple myeloma	Rate	2021	48.4682	64.9929	31.3124
DALYs (Disability-Adjusted Life Years)	Djibouti	Both	Age-standardized	Multiple myeloma	Rate	2021	38.5625	59.2358	21.8815
DALYs (Disability-Adjusted Life Years)	Guatemala	Both	Age-standardized	Multiple myeloma	Rate	2021	12.612	14.7844	10.7504
DALYs (Disability-Adjusted Life Years)	Syrian Arab Republic	Both	Age-standardized	Multiple myeloma	Rate	2021	11.08	16.3829	6.78432
DALYs (Disability-Adjusted Life Years)	Australia	Both	Age-standardized	Multiple myeloma	Rate	2021	59.3016	66.6896	52.3509
DALYs (Disability-Adjusted Life Years)	Nauru	Both	Age-standardized	Multiple myeloma	Rate	2021	14.3563	26.7017	6.4676
DALYs (Disability-Adjusted Life Years)	South Sudan	Both	Age-standardized	Multiple myeloma	Rate	2021	27.6582	43.9163	14.2211
DALYs (Disability-Adjusted Life Years)	Maldives	Both	Age-standardized	Multiple myeloma	Rate	2021	12.6375	16.9636	8.98285
DALYs (Disability-Adjusted Life Years)	Bahrain	Both	Age-standardized	Multiple myeloma	Rate	2021	41.2502	57.8988	24.4611
DALYs (Disability-Adjusted Life Years)	Suriname	Both	Age-standardized	Multiple myeloma	Rate	2021	44.8083	61.4967	30.7666
DALYs (Disability-Adjusted Life Years)	Egypt	Both	Age-standardized	Multiple myeloma	Rate	2021	9.55204	17.3868	6.15734
DALYs (Disability-Adjusted Life Years)	Netherlands	Both	Age-standardized	Multiple myeloma	Rate	2021	64.4679	69.4853	58.1812
DALYs (Disability-Adjusted Life Years)	Latvia	Both	Age-standardized	Multiple myeloma	Rate	2021	63.1106	74.6789	53.8196
DALYs (Disability-Adjusted Life Years)	Barbados	Both	Age-standardized	Multiple myeloma	Rate	2021	48.8766	62.0819	36.5511
DALYs (Disability-Adjusted Life Years)	Azerbaijan	Both	Age-standardized	Multiple myeloma	Rate	2021	7.12465	10.6107	4.47271
DALYs (Disability-Adjusted Life Years)	San Marino	Both	Age-standardized	Multiple myeloma	Rate	2021	32.5515	49.5418	19.8897
DALYs (Disability-Adjusted Life Years)	Cambodia	Both	Age-standardized	Multiple myeloma	Rate	2021	11.0862	22.8371	6.24234
DALYs (Disability-Adjusted Life Years)	El Salvador	Both	Age-standardized	Multiple myeloma	Rate	2021	14.7417	19.6681	9.78906
DALYs (Disability-Adjusted Life Years)	Guyana	Both	Age-standardized	Multiple myeloma	Rate	2021	27.8962	36.2603	21.293
DALYs (Disability-Adjusted Life Years)	Palestine	Both	Age-standardized	Multiple myeloma	Rate	2021	37.1829	49.0835	21.8579
DALYs (Disability-Adjusted Life Years)	Nicaragua	Both	Age-standardized	Multiple myeloma	Rate	2021	11.6356	15.1316	8.13583
DALYs (Disability-Adjusted Life Years)	Trinidad and Tobago	Both	Age-standardized	Multiple myeloma	Rate	2021	68.7928	89.0705	51.5537
DALYs (Disability-Adjusted Life Years)	United Kingdom	Both	Age-standardized	Multiple myeloma	Rate	2021	59.772	62.3747	56.1619
DALYs (Disability-Adjusted Life Years)	Switzerland	Both	Age-standardized	Multiple myeloma	Rate	2021	48.754	54.631	43.3443
DALYs (Disability-Adjusted Life Years)	Bahamas	Both	Age-standardized	Multiple myeloma	Rate	2021	117.517	145.127	94.2919
DALYs (Disability-Adjusted Life Years)	Cabo Verde	Both	Age-standardized	Multiple myeloma	Rate	2021	3.02169	5.07664	1.1055
DALYs (Disability-Adjusted Life Years)	Algeria	Both	Age-standardized	Multiple myeloma	Rate	2021	25.7857	34.8731	16.2896
DALYs (Disability-Adjusted Life Years)	Montenegro	Both	Age-standardized	Multiple myeloma	Rate	2021	25.5485	33.9807	17.9972
DALYs (Disability-Adjusted Life Years)	Pakistan	Both	Age-standardized	Multiple myeloma	Rate	2021	40.8575	58.753	28.7981
DALYs (Disability-Adjusted Life Years)	Nigeria	Both	Age-standardized	Multiple myeloma	Rate	2021	17.8413	27.8992	6.38934
DALYs (Disability-Adjusted Life Years)	Ethiopia	Both	Age-standardized	Multiple myeloma	Rate	2021	15.6387	27.8086	7.90633
DALYs (Disability-Adjusted Life Years)	Cameroon	Both	Age-standardized	Multiple myeloma	Rate	2021	3.12479	5.14045	0.965573
DALYs (Disability-Adjusted Life Years)	Israel	Both	Age-standardized	Multiple myeloma	Rate	2021	58.3105	63.5628	52.473
DALYs (Disability-Adjusted Life Years)	Papua New Guinea	Both	Age-standardized	Multiple myeloma	Rate	2021	5.53671	10.2193	2.17513
DALYs (Disability-Adjusted Life Years)	Iraq	Both	Age-standardized	Multiple myeloma	Rate	2021	29.6387	42.2439	19.4041
DALYs (Disability-Adjusted Life Years)	Kyrgyzstan	Both	Age-standardized	Multiple myeloma	Rate	2021	8.47535	10.5992	6.55311
DALYs (Disability-Adjusted Life Years)	Mongolia	Both	Age-standardized	Multiple myeloma	Rate	2021	8.39889	11.4967	5.91154
DALYs (Disability-Adjusted Life Years)	Jamaica	Both	Age-standardized	Multiple myeloma	Rate	2021	83.972	108.328	63.8297
DALYs (Disability-Adjusted Life Years)	Argentina	Both	Age-standardized	Multiple myeloma	Rate	2021	37.9059	40.7092	35.1405
DALYs (Disability-Adjusted Life Years)	Bolivia (Plurinational State of)	Both	Age-standardized	Multiple myeloma	Rate	2021	40.7279	61.0638	27.9393
DALYs (Disability-Adjusted Life Years)	Turkey	Both	Age-standardized	Multiple myeloma	Rate	2021	45.963	62.2519	33.7029
DALYs (Disability-Adjusted Life Years)	North Macedonia	Both	Age-standardized	Multiple myeloma	Rate	2021	22.2323	29.3293	14.4245
DALYs (Disability-Adjusted Life Years)	Eritrea	Both	Age-standardized	Multiple myeloma	Rate	2021	29.3306	44.3355	15.3796
DALYs (Disability-Adjusted Life Years)	Venezuela (Bolivarian Republic of)	Both	Age-standardized	Multiple myeloma	Rate	2021	37.3131	49.4267	27.4475
DALYs (Disability-Adjusted Life Years)	Iran (Islamic Republic of)	Both	Age-standardized	Multiple myeloma	Rate	2021	19.3819	23.0347	12.3809
DALYs (Disability-Adjusted Life Years)	Ecuador	Both	Age-standardized	Multiple myeloma	Rate	2021	37.2861	47.2207	29.4504
DALYs (Disability-Adjusted Life Years)	Mexico	Both	Age-standardized	Multiple myeloma	Rate	2021	33.9481	38.2849	29.9119
DALYs (Disability-Adjusted Life Years)	Solomon Islands	Both	Age-standardized	Multiple myeloma	Rate	2021	6.59843	11.8168	3.0977
DALYs (Disability-Adjusted Life Years)	Monaco	Both	Age-standardized	Multiple myeloma	Rate	2021	93.3448	150.066	47.4238
DALYs (Disability-Adjusted Life Years)	Burundi	Both	Age-standardized	Multiple myeloma	Rate	2021	20.4	39.412	9.49591
DALYs (Disability-Adjusted Life Years)	Dominica	Both	Age-standardized	Multiple myeloma	Rate	2021	60.2802	83.7362	41.813
DALYs (Disability-Adjusted Life Years)	Russian Federation	Both	Age-standardized	Multiple myeloma	Rate	2021	35.4787	38.3353	32.6614
DALYs (Disability-Adjusted Life Years)	Italy	Both	Age-standardized	Multiple myeloma	Rate	2021	54.3806	57.9911	49.6664
DALYs (Disability-Adjusted Life Years)	Senegal	Both	Age-standardized	Multiple myeloma	Rate	2021	2.40019	4.07495	0.77991
DALYs (Disability-Adjusted Life Years)	Portugal	Both	Age-standardized	Multiple myeloma	Rate	2021	50.8051	55.9202	45.8175
DALYs (Disability-Adjusted Life Years)	Tunisia	Both	Age-standardized	Multiple myeloma	Rate	2021	32.3357	47.2413	20.4102
DALYs (Disability-Adjusted Life Years)	Micronesia (Federated States of)	Both	Age-standardized	Multiple myeloma	Rate	2021	9.72267	15.6862	4.85328
DALYs (Disability-Adjusted Life Years)	Palau	Both	Age-standardized	Multiple myeloma	Rate	2021	1.20719	1.77266	0.700708
DALYs (Disability-Adjusted Life Years)	Chad	Both	Age-standardized	Multiple myeloma	Rate	2021	1.85198	3.10496	0.63683
DALYs (Disability-Adjusted Life Years)	Republic of Moldova	Both	Age-standardized	Multiple myeloma	Rate	2021	22.1633	24.847	19.811
DALYs (Disability-Adjusted Life Years)	Cuba	Both	Age-standardized	Multiple myeloma	Rate	2021	50.6112	57.703	43.8358
DALYs (Disability-Adjusted Life Years)	Zambia	Both	Age-standardized	Multiple myeloma	Rate	2021	59.4371	104.611	24.5723
DALYs (Disability-Adjusted Life Years)	Kazakhstan	Both	Age-standardized	Multiple myeloma	Rate	2021	17.7417	20.8983	14.8379
DALYs (Disability-Adjusted Life Years)	Somalia	Both	Age-standardized	Multiple myeloma	Rate	2021	13.6316	29.1731	5.68937
DALYs (Disability-Adjusted Life Years)	Qatar	Both	Age-standardized	Multiple myeloma	Rate	2021	25.3213	40.2681	15.7131
DALYs (Disability-Adjusted Life Years)	Yemen	Both	Age-standardized	Multiple myeloma	Rate	2021	11.9637	21.1403	6.41046
DALYs (Disability-Adjusted Life Years)	Togo	Both	Age-standardized	Multiple myeloma	Rate	2021	2.0972	3.64621	0.602718
DALYs (Disability-Adjusted Life Years)	Central African Republic	Both	Age-standardized	Multiple myeloma	Rate	2021	9.63833	14.6574	5.22088
DALYs (Disability-Adjusted Life Years)	Turkmenistan	Both	Age-standardized	Multiple myeloma	Rate	2021	31.8333	43.5688	23.8347
DALYs (Disability-Adjusted Life Years)	Gambia	Both	Age-standardized	Multiple myeloma	Rate	2021	2.93351	4.314	1.74962
DALYs (Disability-Adjusted Life Years)	Madagascar	Both	Age-standardized	Multiple myeloma	Rate	2021	21.1906	31.3961	10.8401
DALYs (Disability-Adjusted Life Years)	Austria	Both	Age-standardized	Multiple myeloma	Rate	2021	43.8061	47.7888	39.5486
DALYs (Disability-Adjusted Life Years)	India	Both	Age-standardized	Multiple myeloma	Rate	2021	24.2217	32.1599	19.0823
DALYs (Disability-Adjusted Life Years)	Andorra	Both	Age-standardized	Multiple myeloma	Rate	2021	33.469	47.6009	21.9676
DALYs (Disability-Adjusted Life Years)	Sao Tome and Principe	Both	Age-standardized	Multiple myeloma	Rate	2021	2.53239	4.10728	0.791826
DALYs (Disability-Adjusted Life Years)	Tajikistan	Both	Age-standardized	Multiple myeloma	Rate	2021	6.1126	8.88134	4.06273
DALYs (Disability-Adjusted Life Years)	Lesotho	Both	Age-standardized	Multiple myeloma	Rate	2021	43.737	67.4409	27.5337
DALYs (Disability-Adjusted Life Years)	Fiji	Both	Age-standardized	Multiple myeloma	Rate	2021	20.7257	28.9113	13.4916
DALYs (Disability-Adjusted Life Years)	Croatia	Both	Age-standardized	Multiple myeloma	Rate	2021	51.3966	61.0605	43.8641
DALYs (Disability-Adjusted Life Years)	Poland	Both	Age-standardized	Multiple myeloma	Rate	2021	55.0487	59.919	50.3201
DALYs (Disability-Adjusted Life Years)	Malaysia	Both	Age-standardized	Multiple myeloma	Rate	2021	21.9076	31.6882	17.3748
DALYs (Disability-Adjusted Life Years)	Romania	Both	Age-standardized	Multiple myeloma	Rate	2021	32.4519	36.6757	27.9471
DALYs (Disability-Adjusted Life Years)	Benin	Both	Age-standardized	Multiple myeloma	Rate	2021	2.08195	3.39972	0.638272
DALYs (Disability-Adjusted Life Years)	Samoa	Both	Age-standardized	Multiple myeloma	Rate	2021	14.4391	22.9756	9.71471
DALYs (Disability-Adjusted Life Years)	Kuwait	Both	Age-standardized	Multiple myeloma	Rate	2021	19.4028	23.0606	15.8797
DALYs (Disability-Adjusted Life Years)	Estonia	Both	Age-standardized	Multiple myeloma	Rate	2021	67.1255	77.14	57.5388
DALYs (Disability-Adjusted Life Years)	Grenada	Both	Age-standardized	Multiple myeloma	Rate	2021	84.4367	96.6901	73.3092
DALYs (Disability-Adjusted Life Years)	Ukraine	Both	Age-standardized	Multiple myeloma	Rate	2021	26.3995	34.2848	18.9149
DALYs (Disability-Adjusted Life Years)	Peru	Both	Age-standardized	Multiple myeloma	Rate	2021	35.858	51.6033	24.9589
DALYs (Disability-Adjusted Life Years)	Greece	Both	Age-standardized	Multiple myeloma	Rate	2021	51.5985	54.7642	47.7504
DALYs (Disability-Adjusted Life Years)	Vanuatu	Both	Age-standardized	Multiple myeloma	Rate	2021	7.55083	12.062	3.6596
DALYs (Disability-Adjusted Life Years)	Philippines	Both	Age-standardized	Multiple myeloma	Rate	2021	11.0716	14.6614	8.24171
DALYs (Disability-Adjusted Life Years)	Belgium	Both	Age-standardized	Multiple myeloma	Rate	2021	54.9058	60.289	49.3215
DALYs (Disability-Adjusted Life Years)	Mauritania	Both	Age-standardized	Multiple myeloma	Rate	2021	2.76165	4.68031	0.847546
DALYs (Disability-Adjusted Life Years)	Malta	Both	Age-standardized	Multiple myeloma	Rate	2021	38.6461	43.6877	33.3029
DALYs (Disability-Adjusted Life Years)	Niue	Both	Age-standardized	Multiple myeloma	Rate	2021	13.2519	18.9547	6.82115
DALYs (Disability-Adjusted Life Years)	Chile	Both	Age-standardized	Multiple myeloma	Rate	2021	52.5052	57.0431	48.5282
DALYs (Disability-Adjusted Life Years)	Saint Kitts and Nevis	Both	Age-standardized	Multiple myeloma	Rate	2021	63.0391	75.9643	50.9671
DALYs (Disability-Adjusted Life Years)	Hungary	Both	Age-standardized	Multiple myeloma	Rate	2021	40.0966	46.5755	34.2124
DALYs (Disability-Adjusted Life Years)	Uruguay	Both	Age-standardized	Multiple myeloma	Rate	2021	67.1075	72.9887	61.8448
DALYs (Disability-Adjusted Life Years)	Bermuda	Both	Age-standardized	Multiple myeloma	Rate	2021	57.6419	72.2513	47.9696
DALYs (Disability-Adjusted Life Years)	Lebanon	Both	Age-standardized	Multiple myeloma	Rate	2021	57.0397	78.478	40.0361
DALYs (Disability-Adjusted Life Years)	New Zealand	Both	Age-standardized	Multiple myeloma	Rate	2021	67.5712	73.8404	60.0275
DALYs (Disability-Adjusted Life Years)	Marshall Islands	Both	Age-standardized	Multiple myeloma	Rate	2021	8.93584	15.5672	4.33605
DALYs (Disability-Adjusted Life Years)	American Samoa	Both	Age-standardized	Multiple myeloma	Rate	2021	27.5305	37.128	20.1569
DALYs (Disability-Adjusted Life Years)	Northern Mariana Islands	Both	Age-standardized	Multiple myeloma	Rate	2021	27.142	38.8914	20.936
DALYs (Disability-Adjusted Life Years)	Paraguay	Both	Age-standardized	Multiple myeloma	Rate	2021	29.0574	41.3617	19.3121
DALYs (Disability-Adjusted Life Years)	Tokelau	Both	Age-standardized	Multiple myeloma	Rate	2021	10.1417	15.0104	4.98595
DALYs (Disability-Adjusted Life Years)	Thailand	Both	Age-standardized	Multiple myeloma	Rate	2021	14.0621	26.5476	8.75884
DALYs (Disability-Adjusted Life Years)	Dominican Republic	Both	Age-standardized	Multiple myeloma	Rate	2021	38.3188	53.2684	26.8088
DALYs (Disability-Adjusted Life Years)	Eswatini	Both	Age-standardized	Multiple myeloma	Rate	2021	62.5271	96.0479	40.6877
DALYs (Disability-Adjusted Life Years)	China	Both	Age-standardized	Multiple myeloma	Rate	2021	16.1206	21.3471	10.0885
DALYs (Disability-Adjusted Life Years)	Guinea	Both	Age-standardized	Multiple myeloma	Rate	2021	5.66844	8.70968	3.12321
DALYs (Disability-Adjusted Life Years)	Luxembourg	Both	Age-standardized	Multiple myeloma	Rate	2021	51.184	56.467	45.3932
DALYs (Disability-Adjusted Life Years)	Afghanistan	Both	Age-standardized	Multiple myeloma	Rate	2021	16.6616	35.6086	6.85808
DALYs (Disability-Adjusted Life Years)	Morocco	Both	Age-standardized	Multiple myeloma	Rate	2021	20.4681	32.2626	12.3218
DALYs (Disability-Adjusted Life Years)	Greenland	Both	Age-standardized	Multiple myeloma	Rate	2021	48.3118	70.6698	36.7556
DALYs (Disability-Adjusted Life Years)	Lithuania	Both	Age-standardized	Multiple myeloma	Rate	2021	65.5686	74.5205	57.1857
DALYs (Disability-Adjusted Life Years)	Mozambique	Both	Age-standardized	Multiple myeloma	Rate	2021	31.5312	50.4087	16.2245
DALYs (Disability-Adjusted Life Years)	Equatorial Guinea	Both	Age-standardized	Multiple myeloma	Rate	2021	24.4021	38.9626	13.6944
DALYs (Disability-Adjusted Life Years)	Guinea-Bissau	Both	Age-standardized	Multiple myeloma	Rate	2021	2.57571	4.0382	0.909628
DALYs (Disability-Adjusted Life Years)	Brazil	Both	Age-standardized	Multiple myeloma	Rate	2021	43.7686	45.5797	41.3249
DALYs (Disability-Adjusted Life Years)	Mauritius	Both	Age-standardized	Multiple myeloma	Rate	2021	42.8533	45.2073	39.2308
DALYs (Disability-Adjusted Life Years)	Democratic Republic of the Congo	Both	Age-standardized	Multiple myeloma	Rate	2021	8.46605	14.3423	3.09211
DALYs (Disability-Adjusted Life Years)	South Africa	Both	Age-standardized	Multiple myeloma	Rate	2021	51.6608	63.9613	33.5904
DALYs (Disability-Adjusted Life Years)	Puerto Rico	Both	Age-standardized	Multiple myeloma	Rate	2021	62.3119	73.669	51.8108
DALYs (Disability-Adjusted Life Years)	Sudan	Both	Age-standardized	Multiple myeloma	Rate	2021	14.8112	24.3807	8.69943
DALYs (Disability-Adjusted Life Years)	Libya	Both	Age-standardized	Multiple myeloma	Rate	2021	47.2857	66.9224	29.9765

## Sheet: Table S4
Table S4. Changes in ASIR in 204 countries from 1990 to 2021
location	measure	sex	cause	age	val	lower	upper	EAPC_95CI
Argentina	Incidence	Both	Multiple myeloma	Age-standardized	-0.120993	-0.280915	0.0391851	-0.12_x000D_ (-0.28 to 0.04)
Hungary	Incidence	Both	Multiple myeloma	Age-standardized	0.279101	0.0121714	0.546743	0.28_x000D_ (0.01 to 0.55)
Philippines	Incidence	Both	Multiple myeloma	Age-standardized	1.66622	1.61127	1.7212	1.67_x000D_ (1.61 to 1.72)
Germany	Incidence	Both	Multiple myeloma	Age-standardized	0.85229	0.512258	1.19347	0.85_x000D_ (0.51 to 1.19)
Greece	Incidence	Both	Multiple myeloma	Age-standardized	1.30695	1.17328	1.44079	1.31_x000D_ (1.17 to 1.44)
Sri Lanka	Incidence	Both	Multiple myeloma	Age-standardized	1.83704	1.66295	2.01142	1.84_x000D_ (1.66 to 2.01)
Brunei Darussalam	Incidence	Both	Multiple myeloma	Age-standardized	0.326209	0.152501	0.500218	0.33_x000D_ (0.15 to 0.5)
Azerbaijan	Incidence	Both	Multiple myeloma	Age-standardized	1.90246	1.46652	2.34026	1.9_x000D_ (1.47 to 2.34)
Chile	Incidence	Both	Multiple myeloma	Age-standardized	0.660542	0.409682	0.912028	0.66_x000D_ (0.41 to 0.91)
Iceland	Incidence	Both	Multiple myeloma	Age-standardized	0.625883	0.393822	0.858479	0.63_x000D_ (0.39 to 0.86)
Georgia	Incidence	Both	Multiple myeloma	Age-standardized	6.20337	5.44801	6.96414	6.2_x000D_ (5.45 to 6.96)
Montenegro	Incidence	Both	Multiple myeloma	Age-standardized	1.45062	1.22616	1.67558	1.45_x000D_ (1.23 to 1.68)
Morocco	Incidence	Both	Multiple myeloma	Age-standardized	2.28121	2.12924	2.43341	2.28_x000D_ (2.13 to 2.43)
North Macedonia	Incidence	Both	Multiple myeloma	Age-standardized	1.2748	1.0928	1.45713	1.27_x000D_ (1.09 to 1.46)
Lebanon	Incidence	Both	Multiple myeloma	Age-standardized	1.17526	0.979241	1.37166	1.18_x000D_ (0.98 to 1.37)
Libya	Incidence	Both	Multiple myeloma	Age-standardized	1.11204	0.841813	1.383	1.11_x000D_ (0.84 to 1.38)
South Africa	Incidence	Both	Multiple myeloma	Age-standardized	1.55859	1.4368	1.68054	1.56_x000D_ (1.44 to 1.68)
Japan	Incidence	Both	Multiple myeloma	Age-standardized	-0.214363	-0.401572	-0.0268014	-0.21_x000D_ (-0.4 to -0.03)
Mexico	Incidence	Both	Multiple myeloma	Age-standardized	1.10443	0.979417	1.2296	1.1_x000D_ (0.98 to 1.23)
Zimbabwe	Incidence	Both	Multiple myeloma	Age-standardized	1.39762	0.972326	1.8247	1.4_x000D_ (0.97 to 1.82)
Armenia	Incidence	Both	Multiple myeloma	Age-standardized	4.51458	3.87182	5.16132	4.51_x000D_ (3.87 to 5.16)
Ethiopia	Incidence	Both	Multiple myeloma	Age-standardized	1.07732	0.715531	1.44041	1.08_x000D_ (0.72 to 1.44)
Kazakhstan	Incidence	Both	Multiple myeloma	Age-standardized	1.44561	1.12923	1.76298	1.45_x000D_ (1.13 to 1.76)
Poland	Incidence	Both	Multiple myeloma	Age-standardized	1.61944	1.20958	2.03096	1.62_x000D_ (1.21 to 2.03)
Palestine	Incidence	Both	Multiple myeloma	Age-standardized	0.95733	0.907118	1.00757	0.96_x000D_ (0.91 to 1.01)
Nicaragua	Incidence	Both	Multiple myeloma	Age-standardized	1.55466	1.4056	1.70395	1.55_x000D_ (1.41 to 1.7)
American Samoa	Incidence	Both	Multiple myeloma	Age-standardized	0.678452	0.42967	0.92785	0.68_x000D_ (0.43 to 0.93)
Jamaica	Incidence	Both	Multiple myeloma	Age-standardized	3.05553	2.59672	3.51639	3.06_x000D_ (2.6 to 3.52)
Haiti	Incidence	Both	Multiple myeloma	Age-standardized	0.462075	0.411505	0.51267	0.46_x000D_ (0.41 to 0.51)
China	Incidence	Both	Multiple myeloma	Age-standardized	4.0538	3.38291	4.72904	4.05_x000D_ (3.38 to 4.73)
Nigeria	Incidence	Both	Multiple myeloma	Age-standardized	2.44196	2.25036	2.63391	2.44_x000D_ (2.25 to 2.63)
Madagascar	Incidence	Both	Multiple myeloma	Age-standardized	-0.300407	-0.5029	-0.0975029	-0.3_x000D_ (-0.5 to -0.1)
Fiji	Incidence	Both	Multiple myeloma	Age-standardized	1.21409	1.08507	1.34326	1.21_x000D_ (1.09 to 1.34)
Tuvalu	Incidence	Both	Multiple myeloma	Age-standardized	0.952822	0.83906	1.06671	0.95_x000D_ (0.84 to 1.07)
United States Virgin Islands	Incidence	Both	Multiple myeloma	Age-standardized	0.0859722	-0.172081	0.344693	0.09_x000D_ (-0.17 to 0.34)
Uruguay	Incidence	Both	Multiple myeloma	Age-standardized	0.569119	0.462512	0.67584	0.57_x000D_ (0.46 to 0.68)
Republic of Korea	Incidence	Both	Multiple myeloma	Age-standardized	2.1399	1.8833	2.39715	2.14_x000D_ (1.88 to 2.4)
Canada	Incidence	Both	Multiple myeloma	Age-standardized	-0.121621	-0.277478	0.0344801	-0.12_x000D_ (-0.28 to 0.03)
Venezuela (Bolivarian Republic of)	Incidence	Both	Multiple myeloma	Age-standardized	0.777964	0.571139	0.985215	0.78_x000D_ (0.57 to 0.99)
Sao Tome and Principe	Incidence	Both	Multiple myeloma	Age-standardized	4.65468	4.46284	4.84687	4.65_x000D_ (4.46 to 4.85)
Nepal	Incidence	Both	Multiple myeloma	Age-standardized	1.93959	1.66646	2.21346	1.94_x000D_ (1.67 to 2.21)
Kenya	Incidence	Both	Multiple myeloma	Age-standardized	2.14966	2.05592	2.24349	2.15_x000D_ (2.06 to 2.24)
Ireland	Incidence	Both	Multiple myeloma	Age-standardized	0.194017	0.0220921	0.366238	0.19_x000D_ (0.02 to 0.37)
Viet Nam	Incidence	Both	Multiple myeloma	Age-standardized	3.04375	3.00121	3.08632	3.04_x000D_ (3 to 3.09)
Timor-Leste	Incidence	Both	Multiple myeloma	Age-standardized	1.2775	1.09194	1.4634	1.28_x000D_ (1.09 to 1.46)
United States of America	Incidence	Both	Multiple myeloma	Age-standardized	-0.46489	-0.613603	-0.315953	-0.46_x000D_ (-0.61 to -0.32)
Democratic People's Republic of Korea	Incidence	Both	Multiple myeloma	Age-standardized	0.571965	0.468946	0.675091	0.57_x000D_ (0.47 to 0.68)
Niger	Incidence	Both	Multiple myeloma	Age-standardized	3.1382	2.98121	3.29543	3.14_x000D_ (2.98 to 3.3)
Italy	Incidence	Both	Multiple myeloma	Age-standardized	0.853396	0.56238	1.14525	0.85_x000D_ (0.56 to 1.15)
Tajikistan	Incidence	Both	Multiple myeloma	Age-standardized	-0.657659	-0.923167	-0.391439	-0.66_x000D_ (-0.92 to -0.39)
Luxembourg	Incidence	Both	Multiple myeloma	Age-standardized	0.606907	0.363989	0.850413	0.61_x000D_ (0.36 to 0.85)
Slovakia	Incidence	Both	Multiple myeloma	Age-standardized	1.11304	1.01639	1.20978	1.11_x000D_ (1.02 to 1.21)
Panama	Incidence	Both	Multiple myeloma	Age-standardized	0.848849	0.678497	1.01949	0.85_x000D_ (0.68 to 1.02)
Cook Islands	Incidence	Both	Multiple myeloma	Age-standardized	1.28522	1.0732	1.49769	1.29_x000D_ (1.07 to 1.5)
Romania	Incidence	Both	Multiple myeloma	Age-standardized	1.68072	1.54004	1.82159	1.68_x000D_ (1.54 to 1.82)
Greenland	Incidence	Both	Multiple myeloma	Age-standardized	-0.173979	-0.321472	-0.0262673	-0.17_x000D_ (-0.32 to -0.03)
Burkina Faso	Incidence	Both	Multiple myeloma	Age-standardized	3.98546	3.8235	4.14768	3.99_x000D_ (3.82 to 4.15)
Serbia	Incidence	Both	Multiple myeloma	Age-standardized	0.895978	0.747988	1.04419	0.9_x000D_ (0.75 to 1.04)
Benin	Incidence	Both	Multiple myeloma	Age-standardized	3.4446	3.28315	3.60629	3.44_x000D_ (3.28 to 3.61)
Syrian Arab Republic	Incidence	Both	Multiple myeloma	Age-standardized	1.48895	1.30986	1.66837	1.49_x000D_ (1.31 to 1.67)
Pakistan	Incidence	Both	Multiple myeloma	Age-standardized	1.44072	1.29784	1.5838	1.44_x000D_ (1.3 to 1.58)
Israel	Incidence	Both	Multiple myeloma	Age-standardized	0.497524	0.282697	0.712811	0.5_x000D_ (0.28 to 0.71)
Turkmenistan	Incidence	Both	Multiple myeloma	Age-standardized	6.11597	5.51968	6.71563	6.12_x000D_ (5.52 to 6.72)
Australia	Incidence	Both	Multiple myeloma	Age-standardized	1.12558	0.981107	1.27026	1.13_x000D_ (0.98 to 1.27)
Oman	Incidence	Both	Multiple myeloma	Age-standardized	1.78349	1.45238	2.11568	1.78_x000D_ (1.45 to 2.12)
Thailand	Incidence	Both	Multiple myeloma	Age-standardized	1.12663	0.899434	1.35435	1.13_x000D_ (0.9 to 1.35)
Brazil	Incidence	Both	Multiple myeloma	Age-standardized	1.48205	1.30861	1.65579	1.48_x000D_ (1.31 to 1.66)
Micronesia (Federated States of)	Incidence	Both	Multiple myeloma	Age-standardized	0.417404	0.351052	0.483799	0.42_x000D_ (0.35 to 0.48)
Malta	Incidence	Both	Multiple myeloma	Age-standardized	0.577524	0.40649	0.74885	0.58_x000D_ (0.41 to 0.75)
Suriname	Incidence	Both	Multiple myeloma	Age-standardized	1.18622	1.01421	1.35853	1.19_x000D_ (1.01 to 1.36)
Antigua and Barbuda	Incidence	Both	Multiple myeloma	Age-standardized	1.04952	0.811105	1.28849	1.05_x000D_ (0.81 to 1.29)
Seychelles	Incidence	Both	Multiple myeloma	Age-standardized	1.11375	0.944747	1.28303	1.11_x000D_ (0.94 to 1.28)
Mauritius	Incidence	Both	Multiple myeloma	Age-standardized	3.5947	2.70305	4.49409	3.59_x000D_ (2.7 to 4.49)
New Zealand	Incidence	Both	Multiple myeloma	Age-standardized	0.637516	0.454925	0.82044	0.64_x000D_ (0.45 to 0.82)
Barbados	Incidence	Both	Multiple myeloma	Age-standardized	0.823882	0.692411	0.955526	0.82_x000D_ (0.69 to 0.96)
Sierra Leone	Incidence	Both	Multiple myeloma	Age-standardized	3.4459	3.26743	3.62469	3.45_x000D_ (3.27 to 3.62)
Qatar	Incidence	Both	Multiple myeloma	Age-standardized	0.507217	0.156229	0.859436	0.51_x000D_ (0.16 to 0.86)
Mongolia	Incidence	Both	Multiple myeloma	Age-standardized	2.19076	2.01865	2.36317	2.19_x000D_ (2.02 to 2.36)
Saudi Arabia	Incidence	Both	Multiple myeloma	Age-standardized	2.17088	2.09846	2.24334	2.17_x000D_ (2.1 to 2.24)
Papua New Guinea	Incidence	Both	Multiple myeloma	Age-standardized	0.452997	0.344028	0.562083	0.45_x000D_ (0.34 to 0.56)
Trinidad and Tobago	Incidence	Both	Multiple myeloma	Age-standardized	0.783175	0.653247	0.913272	0.78_x000D_ (0.65 to 0.91)
Peru	Incidence	Both	Multiple myeloma	Age-standardized	1.0709	0.780305	1.36234	1.07_x000D_ (0.78 to 1.36)
Estonia	Incidence	Both	Multiple myeloma	Age-standardized	2.72733	2.43502	3.02048	2.73_x000D_ (2.44 to 3.02)
Indonesia	Incidence	Both	Multiple myeloma	Age-standardized	1.64127	1.59861	1.68394	1.64_x000D_ (1.6 to 1.68)
Tunisia	Incidence	Both	Multiple myeloma	Age-standardized	1.51851	1.45795	1.5791	1.52_x000D_ (1.46 to 1.58)
Algeria	Incidence	Both	Multiple myeloma	Age-standardized	1.35856	1.22714	1.49014	1.36_x000D_ (1.23 to 1.49)
Guam	Incidence	Both	Multiple myeloma	Age-standardized	-0.0517355	-0.325815	0.223098	-0.05_x000D_ (-0.33 to 0.22)
Latvia	Incidence	Both	Multiple myeloma	Age-standardized	2.7891	2.54268	3.0361	2.79_x000D_ (2.54 to 3.04)
Cabo Verde	Incidence	Both	Multiple myeloma	Age-standardized	3.44787	3.34983	3.546	3.45_x000D_ (3.35 to 3.55)
Bahamas	Incidence	Both	Multiple myeloma	Age-standardized	0.58141	0.486778	0.676131	0.58_x000D_ (0.49 to 0.68)
Niue	Incidence	Both	Multiple myeloma	Age-standardized	0.975732	0.917908	1.03359	0.98_x000D_ (0.92 to 1.03)
Togo	Incidence	Both	Multiple myeloma	Age-standardized	3.67329	3.52758	3.8192	3.67_x000D_ (3.53 to 3.82)
Cambodia	Incidence	Both	Multiple myeloma	Age-standardized	2.10471	1.89536	2.31449	2.1_x000D_ (1.9 to 2.31)
Bosnia and Herzegovina	Incidence	Both	Multiple myeloma	Age-standardized	2.01873	1.87048	2.16721	2.02_x000D_ (1.87 to 2.17)
Mozambique	Incidence	Both	Multiple myeloma	Age-standardized	1.65098	1.55575	1.7463	1.65_x000D_ (1.56 to 1.75)
Lao People's Democratic Republic	Incidence	Both	Multiple myeloma	Age-standardized	1.71779	1.62848	1.80718	1.72_x000D_ (1.63 to 1.81)
Austria	Incidence	Both	Multiple myeloma	Age-standardized	0.640868	0.409923	0.872343	0.64_x000D_ (0.41 to 0.87)
Netherlands	Incidence	Both	Multiple myeloma	Age-standardized	0.547788	0.337782	0.758234	0.55_x000D_ (0.34 to 0.76)
Central African Republic	Incidence	Both	Multiple myeloma	Age-standardized	-0.00927575	-0.0676341	0.0491167	-0.01_x000D_ (-0.07 to 0.05)
United Arab Emirates	Incidence	Both	Multiple myeloma	Age-standardized	1.5375	1.11075	1.96604	1.54_x000D_ (1.11 to 1.97)
Congo	Incidence	Both	Multiple myeloma	Age-standardized	0.698217	0.540255	0.856427	0.7_x000D_ (0.54 to 0.86)
Uganda	Incidence	Both	Multiple myeloma	Age-standardized	1.55886	1.41522	1.70271	1.56_x000D_ (1.42 to 1.7)
Bulgaria	Incidence	Both	Multiple myeloma	Age-standardized	2.70741	2.47278	2.94256	2.71_x000D_ (2.47 to 2.94)
Bahrain	Incidence	Both	Multiple myeloma	Age-standardized	0.655504	0.494409	0.816856	0.66_x000D_ (0.49 to 0.82)
Norway	Incidence	Both	Multiple myeloma	Age-standardized	0.448212	0.226565	0.67035	0.45_x000D_ (0.23 to 0.67)
Cyprus	Incidence	Both	Multiple myeloma	Age-standardized	0.861809	0.610895	1.11335	0.86_x000D_ (0.61 to 1.11)
Portugal	Incidence	Both	Multiple myeloma	Age-standardized	0.43859	0.224197	0.653442	0.44_x000D_ (0.22 to 0.65)
Solomon Islands	Incidence	Both	Multiple myeloma	Age-standardized	0.618643	0.493923	0.743517	0.62_x000D_ (0.49 to 0.74)
Belgium	Incidence	Both	Multiple myeloma	Age-standardized	0.246712	0.0910185	0.402648	0.25_x000D_ (0.09 to 0.4)
Rwanda	Incidence	Both	Multiple myeloma	Age-standardized	-0.337964	-0.607725	-0.0674698	-0.34_x000D_ (-0.61 to -0.07)
Ecuador	Incidence	Both	Multiple myeloma	Age-standardized	3.79852	3.48571	4.11227	3.8_x000D_ (3.49 to 4.11)
Monaco	Incidence	Both	Multiple myeloma	Age-standardized	1.2203	1.16572	1.27492	1.22_x000D_ (1.17 to 1.27)
Paraguay	Incidence	Both	Multiple myeloma	Age-standardized	1.77104	1.65618	1.88604	1.77_x000D_ (1.66 to 1.89)
Saint Lucia	Incidence	Both	Multiple myeloma	Age-standardized	0.336906	0.129684	0.544558	0.34_x000D_ (0.13 to 0.54)
Kiribati	Incidence	Both	Multiple myeloma	Age-standardized	0.234417	0.15894	0.30995	0.23_x000D_ (0.16 to 0.31)
Belarus	Incidence	Both	Multiple myeloma	Age-standardized	3.58185	3.38518	3.7789	3.58_x000D_ (3.39 to 3.78)
Iran (Islamic Republic of)	Incidence	Both	Multiple myeloma	Age-standardized	2.34652	2.21669	2.47652	2.35_x000D_ (2.22 to 2.48)
Cuba	Incidence	Both	Multiple myeloma	Age-standardized	0.904778	0.812428	0.997212	0.9_x000D_ (0.81 to 1)
Yemen	Incidence	Both	Multiple myeloma	Age-standardized	1.08517	0.940808	1.22973	1.09_x000D_ (0.94 to 1.23)
Spain	Incidence	Both	Multiple myeloma	Age-standardized	0.191655	0.00205643	0.381613	0.19_x000D_ (0 to 0.38)
India	Incidence	Both	Multiple myeloma	Age-standardized	1.82195	1.62046	2.02384	1.82_x000D_ (1.62 to 2.02)
Gambia	Incidence	Both	Multiple myeloma	Age-standardized	1.70448	1.5585	1.85068	1.7_x000D_ (1.56 to 1.85)
Russian Federation	Incidence	Both	Multiple myeloma	Age-standardized	1.74907	1.43333	2.06578	1.75_x000D_ (1.43 to 2.07)
Eswatini	Incidence	Both	Multiple myeloma	Age-standardized	2.08159	1.70907	2.45548	2.08_x000D_ (1.71 to 2.46)
Nauru	Incidence	Both	Multiple myeloma	Age-standardized	-0.257517	-0.55934	0.0452221	-0.26_x000D_ (-0.56 to 0.05)
Zambia	Incidence	Both	Multiple myeloma	Age-standardized	2.33934	1.98794	2.69195	2.34_x000D_ (1.99 to 2.69)
Lithuania	Incidence	Both	Multiple myeloma	Age-standardized	2.25032	2.09883	2.40204	2.25_x000D_ (2.1 to 2.4)
Democratic Republic of the Congo	Incidence	Both	Multiple myeloma	Age-standardized	0.17948	-0.214201	0.574713	0.18_x000D_ (-0.21 to 0.57)
Vanuatu	Incidence	Both	Multiple myeloma	Age-standardized	0.511682	0.424528	0.598913	0.51_x000D_ (0.42 to 0.6)
Chad	Incidence	Both	Multiple myeloma	Age-standardized	4.44227	4.19593	4.6892	4.44_x000D_ (4.2 to 4.69)
Dominica	Incidence	Both	Multiple myeloma	Age-standardized	0.48956	0.382063	0.597173	0.49_x000D_ (0.38 to 0.6)
Saint Vincent and the Grenadines	Incidence	Both	Multiple myeloma	Age-standardized	0.917452	0.734513	1.10072	0.92_x000D_ (0.73 to 1.1)
Equatorial Guinea	Incidence	Both	Multiple myeloma	Age-standardized	4.02791	3.79281	4.26354	4.03_x000D_ (3.79 to 4.26)
Marshall Islands	Incidence	Both	Multiple myeloma	Age-standardized	0.685371	0.634324	0.736444	0.69_x000D_ (0.63 to 0.74)
Malaysia	Incidence	Both	Multiple myeloma	Age-standardized	1.55189	1.40793	1.69605	1.55_x000D_ (1.41 to 1.7)
Sweden	Incidence	Both	Multiple myeloma	Age-standardized	-0.168648	-0.34402	0.00703333	-0.17_x000D_ (-0.34 to 0.01)
Albania	Incidence	Both	Multiple myeloma	Age-standardized	2.05135	1.86695	2.2361	2.05_x000D_ (1.87 to 2.24)
Belize	Incidence	Both	Multiple myeloma	Age-standardized	0.887171	0.55999	1.21542	0.89_x000D_ (0.56 to 1.22)
Grenada	Incidence	Both	Multiple myeloma	Age-standardized	1.99091	1.6348	2.34827	1.99_x000D_ (1.63 to 2.35)
Guatemala	Incidence	Both	Multiple myeloma	Age-standardized	1.0804	0.965495	1.19543	1.08_x000D_ (0.97 to 1.2)
Ukraine	Incidence	Both	Multiple myeloma	Age-standardized	1.59868	1.36104	1.83688	1.6_x000D_ (1.36 to 1.84)
United Kingdom	Incidence	Both	Multiple myeloma	Age-standardized	0.711878	0.569723	0.854233	0.71_x000D_ (0.57 to 0.85)
Bermuda	Incidence	Both	Multiple myeloma	Age-standardized	0.277383	0.00989469	0.545587	0.28_x000D_ (0.01 to 0.55)
Tonga	Incidence	Both	Multiple myeloma	Age-standardized	0.660421	0.496008	0.825103	0.66_x000D_ (0.5 to 0.83)
Colombia	Incidence	Both	Multiple myeloma	Age-standardized	1.11518	0.906345	1.32445	1.12_x000D_ (0.91 to 1.32)
Iraq	Incidence	Both	Multiple myeloma	Age-standardized	1.86912	1.62265	2.11619	1.87_x000D_ (1.62 to 2.12)
United Republic of Tanzania	Incidence	Both	Multiple myeloma	Age-standardized	0.590317	0.485745	0.694998	0.59_x000D_ (0.49 to 0.69)
Denmark	Incidence	Both	Multiple myeloma	Age-standardized	1.41434	1.02201	1.80819	1.41_x000D_ (1.02 to 1.81)
Coted'Ivoire	Incidence	Both	Multiple myeloma	Age-standardized	0.964449	0.907395	1.02154	0.96_x000D_ (0.91 to 1.02)
Dominican Republic	Incidence	Both	Multiple myeloma	Age-standardized	2.41489	2.25374	2.5763	2.41_x000D_ (2.25 to 2.58)
Turkey	Incidence	Both	Multiple myeloma	Age-standardized	1.09435	0.898401	1.29069	1.09_x000D_ (0.9 to 1.29)
Uzbekistan	Incidence	Both	Multiple myeloma	Age-standardized	1.34868	0.960772	1.73807	1.35_x000D_ (0.96 to 1.74)
Taiwan (Province of China)	Incidence	Both	Multiple myeloma	Age-standardized	2.08473	1.7627	2.40778	2.08_x000D_ (1.76 to 2.41)
Senegal	Incidence	Both	Multiple myeloma	Age-standardized	3.66733	3.48705	3.84791	3.67_x000D_ (3.49 to 3.85)
Bangladesh	Incidence	Both	Multiple myeloma	Age-standardized	0.956624	0.846751	1.06662	0.96_x000D_ (0.85 to 1.07)
Maldives	Incidence	Both	Multiple myeloma	Age-standardized	0.737675	0.621329	0.854156	0.74_x000D_ (0.62 to 0.85)
Kyrgyzstan	Incidence	Both	Multiple myeloma	Age-standardized	3.37156	2.17395	4.58321	3.37_x000D_ (2.17 to 4.58)
Slovenia	Incidence	Both	Multiple myeloma	Age-standardized	1.05339	0.833842	1.27342	1.05_x000D_ (0.83 to 1.27)
Costa Rica	Incidence	Both	Multiple myeloma	Age-standardized	2.10328	1.90932	2.29761	2.1_x000D_ (1.91 to 2.3)
Malawi	Incidence	Both	Multiple myeloma	Age-standardized	1.19208	1.13011	1.2541	1.19_x000D_ (1.13 to 1.25)
Saint Kitts and Nevis	Incidence	Both	Multiple myeloma	Age-standardized	0.713894	0.464991	0.963415	0.71_x000D_ (0.46 to 0.96)
Singapore	Incidence	Both	Multiple myeloma	Age-standardized	-0.537651	-0.682322	-0.39277	-0.54_x000D_ (-0.68 to -0.39)
Republic of Moldova	Incidence	Both	Multiple myeloma	Age-standardized	2.06405	1.62989	2.50007	2.06_x000D_ (1.63 to 2.5)
Burundi	Incidence	Both	Multiple myeloma	Age-standardized	-1.19136	-1.3936	-0.988711	-1.19_x000D_ (-1.39 to -0.99)
Namibia	Incidence	Both	Multiple myeloma	Age-standardized	1.57658	1.45403	1.69928	1.58_x000D_ (1.45 to 1.7)
Jordan	Incidence	Both	Multiple myeloma	Age-standardized	-0.0272767	-0.230737	0.176598	-0.03_x000D_ (-0.23 to 0.18)
Guinea-Bissau	Incidence	Both	Multiple myeloma	Age-standardized	3.11845	2.97123	3.26588	3.12_x000D_ (2.97 to 3.27)
South Sudan	Incidence	Both	Multiple myeloma	Age-standardized	-0.0548004	-0.116026	0.00646317	-0.05_x000D_ (-0.12 to 0.01)
Egypt	Incidence	Both	Multiple myeloma	Age-standardized	1.48512	1.31813	1.65239	1.49_x000D_ (1.32 to 1.65)
Bhutan	Incidence	Both	Multiple myeloma	Age-standardized	1.85175	1.7718	1.93176	1.85_x000D_ (1.77 to 1.93)
Liberia	Incidence	Both	Multiple myeloma	Age-standardized	3.17446	2.81864	3.53151	3.17_x000D_ (2.82 to 3.53)
Myanmar	Incidence	Both	Multiple myeloma	Age-standardized	1.98647	1.89549	2.07754	1.99_x000D_ (1.9 to 2.08)
Samoa	Incidence	Both	Multiple myeloma	Age-standardized	0.440376	0.388117	0.492662	0.44_x000D_ (0.39 to 0.49)
Switzerland	Incidence	Both	Multiple myeloma	Age-standardized	0.0680118	-0.362769	0.500655	0.07_x000D_ (-0.36 to 0.5)
Andorra	Incidence	Both	Multiple myeloma	Age-standardized	0.428595	0.209374	0.648296	0.43_x000D_ (0.21 to 0.65)
Kuwait	Incidence	Both	Multiple myeloma	Age-standardized	0.164607	-0.671002	1.00725	0.16_x000D_ (-0.67 to 1.01)
Guinea	Incidence	Both	Multiple myeloma	Age-standardized	1.88723	1.82458	1.94991	1.89_x000D_ (1.82 to 1.95)
Comoros	Incidence	Both	Multiple myeloma	Age-standardized	0.298214	0.201567	0.394953	0.3_x000D_ (0.2 to 0.39)
Sudan	Incidence	Both	Multiple myeloma	Age-standardized	1.20622	1.06393	1.34872	1.21_x000D_ (1.06 to 1.35)
France	Incidence	Both	Multiple myeloma	Age-standardized	0.694471	0.463208	0.926266	0.69_x000D_ (0.46 to 0.93)
Angola	Incidence	Both	Multiple myeloma	Age-standardized	1.71893	1.55643	1.8817	1.72_x000D_ (1.56 to 1.88)
El Salvador	Incidence	Both	Multiple myeloma	Age-standardized	1.87479	1.76752	1.98218	1.87_x000D_ (1.77 to 1.98)
Cameroon	Incidence	Both	Multiple myeloma	Age-standardized	3.44911	3.289	3.60946	3.45_x000D_ (3.29 to 3.61)
San Marino	Incidence	Both	Multiple myeloma	Age-standardized	-0.0699309	-0.508597	0.370669	-0.07_x000D_ (-0.51 to 0.37)
Honduras	Incidence	Both	Multiple myeloma	Age-standardized	2.1863	2.07144	2.30128	2.19_x000D_ (2.07 to 2.3)
Ghana	Incidence	Both	Multiple myeloma	Age-standardized	4.98454	4.75914	5.21042	4.98_x000D_ (4.76 to 5.21)
Czechia	Incidence	Both	Multiple myeloma	Age-standardized	0.479947	0.279892	0.680402	0.48_x000D_ (0.28 to 0.68)
Bolivia (Plurinational State of)	Incidence	Both	Multiple myeloma	Age-standardized	0.966951	0.880949	1.05303	0.97_x000D_ (0.88 to 1.05)
Puerto Rico	Incidence	Both	Multiple myeloma	Age-standardized	0.6227	0.416814	0.829009	0.62_x000D_ (0.42 to 0.83)
Guyana	Incidence	Both	Multiple myeloma	Age-standardized	3.28957	2.4249	4.16153	3.29_x000D_ (2.42 to 4.16)
Afghanistan	Incidence	Both	Multiple myeloma	Age-standardized	1.15182	0.846208	1.45836	1.15_x000D_ (0.85 to 1.46)
Lesotho	Incidence	Both	Multiple myeloma	Age-standardized	3.13617	2.83866	3.43453	3.14_x000D_ (2.84 to 3.43)
Croatia	Incidence	Both	Multiple myeloma	Age-standardized	1.58177	1.37983	1.78411	1.58_x000D_ (1.38 to 1.78)
Mali	Incidence	Both	Multiple myeloma	Age-standardized	1.19382	1.1115	1.27622	1.19_x000D_ (1.11 to 1.28)
Mauritania	Incidence	Both	Multiple myeloma	Age-standardized	3.52416	3.39215	3.65633	3.52_x000D_ (3.39 to 3.66)
Gabon	Incidence	Both	Multiple myeloma	Age-standardized	0.783669	0.713047	0.85434	0.78_x000D_ (0.71 to 0.85)
Finland	Incidence	Both	Multiple myeloma	Age-standardized	0.517659	0.3636	0.671954	0.52_x000D_ (0.36 to 0.67)
Northern Mariana Islands	Incidence	Both	Multiple myeloma	Age-standardized	-1.34599	-1.5974	-1.09394	-1.35_x000D_ (-1.6 to -1.09)
Palau	Incidence	Both	Multiple myeloma	Age-standardized	0.343848	0.292537	0.395185	0.34_x000D_ (0.29 to 0.4)
Djibouti	Incidence	Both	Multiple myeloma	Age-standardized	0.712495	0.660523	0.764494	0.71_x000D_ (0.66 to 0.76)
Somalia	Incidence	Both	Multiple myeloma	Age-standardized	-0.452066	-0.49507	-0.409043	-0.45_x000D_ (-0.5 to -0.41)
Eritrea	Incidence	Both	Multiple myeloma	Age-standardized	0.52112	0.328416	0.714193	0.52_x000D_ (0.33 to 0.71)
Botswana	Incidence	Both	Multiple myeloma	Age-standardized	1.65657	1.46233	1.85118	1.66_x000D_ (1.46 to 1.85)
Tokelau	Incidence	Both	Multiple myeloma	Age-standardized	0.940532	0.913951	0.967121	0.94_x000D_ (0.91 to 0.97)

## Sheet: Table S5
Table S5. Changes in ASMR in 204 countries from 1990 to 2021
location	measure	sex	cause	age	val	lower	upper	EAPC_95CI
Argentina	Deaths	Both	Multiple myeloma	Age-standardized	-0.461383	-0.611662	-0.310876	-0.46_x000D_ (-0.61 to -0.31)
Hungary	Deaths	Both	Multiple myeloma	Age-standardized	0.0078968	-0.2421	0.25852	0.01_x000D_ (-0.24 to 0.26)
Philippines	Deaths	Both	Multiple myeloma	Age-standardized	1.58159	1.53352	1.62968	1.58_x000D_ (1.53 to 1.63)
Germany	Deaths	Both	Multiple myeloma	Age-standardized	0.278732	0.0893101	0.468513	0.28_x000D_ (0.09 to 0.47)
Greece	Deaths	Both	Multiple myeloma	Age-standardized	0.944359	0.835986	1.05285	0.94_x000D_ (0.84 to 1.05)
Sri Lanka	Deaths	Both	Multiple myeloma	Age-standardized	1.30198	1.11966	1.48464	1.3_x000D_ (1.12 to 1.48)
Brunei Darussalam	Deaths	Both	Multiple myeloma	Age-standardized	0.122194	-0.0656574	0.310398	0.12_x000D_ (-0.07 to 0.31)
Azerbaijan	Deaths	Both	Multiple myeloma	Age-standardized	1.75828	1.33953	2.17876	1.76_x000D_ (1.34 to 2.18)
Chile	Deaths	Both	Multiple myeloma	Age-standardized	-0.0198436	-0.266609	0.227533	-0.02_x000D_ (-0.27 to 0.23)
Iceland	Deaths	Both	Multiple myeloma	Age-standardized	0.0730255	-0.0960243	0.242361	0.07_x000D_ (-0.1 to 0.24)
Georgia	Deaths	Both	Multiple myeloma	Age-standardized	6.18483	5.42617	6.94895	6.18_x000D_ (5.43 to 6.95)
Montenegro	Deaths	Both	Multiple myeloma	Age-standardized	1.30992	1.09613	1.52416	1.31_x000D_ (1.1 to 1.52)
Morocco	Deaths	Both	Multiple myeloma	Age-standardized	2.01007	1.87498	2.14535	2.01_x000D_ (1.87 to 2.15)
North Macedonia	Deaths	Both	Multiple myeloma	Age-standardized	1.03655	0.851571	1.22186	1.04_x000D_ (0.85 to 1.22)
Lebanon	Deaths	Both	Multiple myeloma	Age-standardized	0.5713	0.37744	0.765535	0.57_x000D_ (0.38 to 0.77)
Libya	Deaths	Both	Multiple myeloma	Age-standardized	0.7812	0.53678	1.02621	0.78_x000D_ (0.54 to 1.03)
South Africa	Deaths	Both	Multiple myeloma	Age-standardized	1.38303	1.24297	1.52328	1.38_x000D_ (1.24 to 1.52)
Japan	Deaths	Both	Multiple myeloma	Age-standardized	-0.924315	-1.05671	-0.791746	-0.92_x000D_ (-1.06 to -0.79)
Mexico	Deaths	Both	Multiple myeloma	Age-standardized	0.73772	0.635423	0.840121	0.74_x000D_ (0.64 to 0.84)
Zimbabwe	Deaths	Both	Multiple myeloma	Age-standardized	1.40882	1.00036	1.81894	1.41_x000D_ (1 to 1.82)
Armenia	Deaths	Both	Multiple myeloma	Age-standardized	4.22571	3.60647	4.84865	4.23_x000D_ (3.61 to 4.85)
Ethiopia	Deaths	Both	Multiple myeloma	Age-standardized	0.972823	0.62876	1.31806	0.97_x000D_ (0.63 to 1.32)
Kazakhstan	Deaths	Both	Multiple myeloma	Age-standardized	1.18724	0.900002	1.47531	1.19_x000D_ (0.9 to 1.48)
Poland	Deaths	Both	Multiple myeloma	Age-standardized	1.53139	1.16529	1.89881	1.53_x000D_ (1.17 to 1.9)
Palestine	Deaths	Both	Multiple myeloma	Age-standardized	0.606763	0.532087	0.681495	0.61_x000D_ (0.53 to 0.68)
Nicaragua	Deaths	Both	Multiple myeloma	Age-standardized	1.13812	0.984602	1.29187	1.14_x000D_ (0.98 to 1.29)
American Samoa	Deaths	Both	Multiple myeloma	Age-standardized	0.59483	0.341833	0.848466	0.59_x000D_ (0.34 to 0.85)
Jamaica	Deaths	Both	Multiple myeloma	Age-standardized	2.73298	2.28775	3.18014	2.73_x000D_ (2.29 to 3.18)
Haiti	Deaths	Both	Multiple myeloma	Age-standardized	0.297888	0.245318	0.350487	0.3_x000D_ (0.25 to 0.35)
China	Deaths	Both	Multiple myeloma	Age-standardized	3.11205	2.39548	3.83364	3.11_x000D_ (2.4 to 3.83)
Nigeria	Deaths	Both	Multiple myeloma	Age-standardized	2.28749	2.11456	2.46071	2.29_x000D_ (2.11 to 2.46)
Madagascar	Deaths	Both	Multiple myeloma	Age-standardized	-0.347738	-0.54589	-0.149191	-0.35_x000D_ (-0.55 to -0.15)
Fiji	Deaths	Both	Multiple myeloma	Age-standardized	1.14838	1.02957	1.26732	1.15_x000D_ (1.03 to 1.27)
Tuvalu	Deaths	Both	Multiple myeloma	Age-standardized	0.820777	0.707766	0.933915	0.82_x000D_ (0.71 to 0.93)
United States Virgin Islands	Deaths	Both	Multiple myeloma	Age-standardized	-0.371214	-0.618286	-0.123528	-0.37_x000D_ (-0.62 to -0.12)
Uruguay	Deaths	Both	Multiple myeloma	Age-standardized	0.218428	0.120647	0.316305	0.22_x000D_ (0.12 to 0.32)
Republic of Korea	Deaths	Both	Multiple myeloma	Age-standardized	0.833372	0.665205	1.00182	0.83_x000D_ (0.67 to 1)
Canada	Deaths	Both	Multiple myeloma	Age-standardized	-0.579661	-0.679562	-0.47966	-0.58_x000D_ (-0.68 to -0.48)
Venezuela (Bolivarian Republic of)	Deaths	Both	Multiple myeloma	Age-standardized	0.439293	0.252271	0.626664	0.44_x000D_ (0.25 to 0.63)
Sao Tome and Principe	Deaths	Both	Multiple myeloma	Age-standardized	4.5239	4.32263	4.72556	4.52_x000D_ (4.32 to 4.73)
Nepal	Deaths	Both	Multiple myeloma	Age-standardized	1.76779	1.50338	2.03289	1.77_x000D_ (1.5 to 2.03)
Kenya	Deaths	Both	Multiple myeloma	Age-standardized	2.08734	1.99491	2.17985	2.09_x000D_ (1.99 to 2.18)
Ireland	Deaths	Both	Multiple myeloma	Age-standardized	-0.73072	-0.893421	-0.567753	-0.73_x000D_ (-0.89 to -0.57)
Viet Nam	Deaths	Both	Multiple myeloma	Age-standardized	2.60296	2.55134	2.65459	2.6_x000D_ (2.55 to 2.65)
Timor-Leste	Deaths	Both	Multiple myeloma	Age-standardized	1.12555	0.950022	1.30138	1.13_x000D_ (0.95 to 1.3)
United States of America	Deaths	Both	Multiple myeloma	Age-standardized	-0.683573	-0.800087	-0.566921	-0.68_x000D_ (-0.8 to -0.57)
Democratic People's Republic of Korea	Deaths	Both	Multiple myeloma	Age-standardized	0.287056	0.196049	0.378146	0.29_x000D_ (0.2 to 0.38)
Niger	Deaths	Both	Multiple myeloma	Age-standardized	3.11816	2.96058	3.27598	3.12_x000D_ (2.96 to 3.28)
Italy	Deaths	Both	Multiple myeloma	Age-standardized	0.226839	0.0719162	0.382002	0.23_x000D_ (0.07 to 0.38)
Tajikistan	Deaths	Both	Multiple myeloma	Age-standardized	-0.702931	-0.957001	-0.448209	-0.7_x000D_ (-0.96 to -0.45)
Luxembourg	Deaths	Both	Multiple myeloma	Age-standardized	-0.174277	-0.358496	0.0102838	-0.17_x000D_ (-0.36 to 0.01)
Slovakia	Deaths	Both	Multiple myeloma	Age-standardized	0.64035	0.537572	0.743232	0.64_x000D_ (0.54 to 0.74)
Panama	Deaths	Both	Multiple myeloma	Age-standardized	0.458868	0.291992	0.626022	0.46_x000D_ (0.29 to 0.63)
Cook Islands	Deaths	Both	Multiple myeloma	Age-standardized	0.818505	0.616171	1.02125	0.82_x000D_ (0.62 to 1.02)
Romania	Deaths	Both	Multiple myeloma	Age-standardized	1.39518	1.2545	1.53605	1.4_x000D_ (1.25 to 1.54)
Greenland	Deaths	Both	Multiple myeloma	Age-standardized	-0.634125	-0.781895	-0.486135	-0.63_x000D_ (-0.78 to -0.49)
Burkina Faso	Deaths	Both	Multiple myeloma	Age-standardized	3.95895	3.79466	4.1235	3.96_x000D_ (3.79 to 4.12)
Serbia	Deaths	Both	Multiple myeloma	Age-standardized	0.581565	0.455648	0.70764	0.58_x000D_ (0.46 to 0.71)
Benin	Deaths	Both	Multiple myeloma	Age-standardized	3.3976	3.22842	3.56706	3.4_x000D_ (3.23 to 3.57)
Syrian Arab Republic	Deaths	Both	Multiple myeloma	Age-standardized	1.02052	0.852999	1.18831	1.02_x000D_ (0.85 to 1.19)
Pakistan	Deaths	Both	Multiple myeloma	Age-standardized	1.34591	1.18925	1.50281	1.35_x000D_ (1.19 to 1.5)
Israel	Deaths	Both	Multiple myeloma	Age-standardized	-0.222657	-0.412015	-0.0329393	-0.22_x000D_ (-0.41 to -0.03)
Turkmenistan	Deaths	Both	Multiple myeloma	Age-standardized	5.92327	5.32975	6.52014	5.92_x000D_ (5.33 to 6.52)
Australia	Deaths	Both	Multiple myeloma	Age-standardized	0.13528	0.0180812	0.252617	0.14_x000D_ (0.02 to 0.25)
Oman	Deaths	Both	Multiple myeloma	Age-standardized	1.30262	0.958555	1.64785	1.3_x000D_ (0.96 to 1.65)
Thailand	Deaths	Both	Multiple myeloma	Age-standardized	0.544948	0.308726	0.781726	0.54_x000D_ (0.31 to 0.78)
Brazil	Deaths	Both	Multiple myeloma	Age-standardized	1.23254	1.07757	1.38775	1.23_x000D_ (1.08 to 1.39)
Micronesia (Federated States of)	Deaths	Both	Multiple myeloma	Age-standardized	0.283211	0.204104	0.362381	0.28_x000D_ (0.2 to 0.36)
Malta	Deaths	Both	Multiple myeloma	Age-standardized	-0.192005	-0.348356	-0.0354082	-0.19_x000D_ (-0.35 to -0.04)
Suriname	Deaths	Both	Multiple myeloma	Age-standardized	0.892207	0.727497	1.05719	0.89_x000D_ (0.73 to 1.06)
Antigua and Barbuda	Deaths	Both	Multiple myeloma	Age-standardized	0.574208	0.330253	0.818755	0.57_x000D_ (0.33 to 0.82)
Seychelles	Deaths	Both	Multiple myeloma	Age-standardized	0.892192	0.719347	1.06533	0.89_x000D_ (0.72 to 1.07)
Mauritius	Deaths	Both	Multiple myeloma	Age-standardized	3.39035	2.50981	4.27845	3.39_x000D_ (2.51 to 4.28)
New Zealand	Deaths	Both	Multiple myeloma	Age-standardized	0.091177	-0.0651503	0.247749	0.09_x000D_ (-0.07 to 0.25)
Barbados	Deaths	Both	Multiple myeloma	Age-standardized	0.343628	0.24779	0.439557	0.34_x000D_ (0.25 to 0.44)
Sierra Leone	Deaths	Both	Multiple myeloma	Age-standardized	3.3931	3.21396	3.57255	3.39_x000D_ (3.21 to 3.57)
Qatar	Deaths	Both	Multiple myeloma	Age-standardized	-0.340349	-0.745645	0.0666024	-0.34_x000D_ (-0.75 to 0.07)
Mongolia	Deaths	Both	Multiple myeloma	Age-standardized	1.93463	1.78546	2.08403	1.93_x000D_ (1.79 to 2.08)
Saudi Arabia	Deaths	Both	Multiple myeloma	Age-standardized	1.48507	1.4031	1.5671	1.49_x000D_ (1.4 to 1.57)
Papua New Guinea	Deaths	Both	Multiple myeloma	Age-standardized	0.426224	0.327607	0.524938	0.43_x000D_ (0.33 to 0.52)
Trinidad and Tobago	Deaths	Both	Multiple myeloma	Age-standardized	0.171349	0.0413823	0.301484	0.17_x000D_ (0.04 to 0.3)
Peru	Deaths	Both	Multiple myeloma	Age-standardized	0.413426	0.142111	0.685476	0.41_x000D_ (0.14 to 0.69)
Estonia	Deaths	Both	Multiple myeloma	Age-standardized	1.6772	1.37424	1.98106	1.68_x000D_ (1.37 to 1.98)
Indonesia	Deaths	Both	Multiple myeloma	Age-standardized	1.50196	1.4559	1.54804	1.5_x000D_ (1.46 to 1.55)
Tunisia	Deaths	Both	Multiple myeloma	Age-standardized	1.03746	0.956616	1.11836	1.04_x000D_ (0.96 to 1.12)
Algeria	Deaths	Both	Multiple myeloma	Age-standardized	1.01768	0.879644	1.15591	1.02_x000D_ (0.88 to 1.16)
Guam	Deaths	Both	Multiple myeloma	Age-standardized	-0.390554	-0.681529	-0.0987258	-0.39_x000D_ (-0.68 to -0.1)
Latvia	Deaths	Both	Multiple myeloma	Age-standardized	2.23155	2.01641	2.44715	2.23_x000D_ (2.02 to 2.45)
Cabo Verde	Deaths	Both	Multiple myeloma	Age-standardized	3.19054	3.07176	3.30947	3.19_x000D_ (3.07 to 3.31)
Bahamas	Deaths	Both	Multiple myeloma	Age-standardized	0.162673	0.117575	0.207792	0.16_x000D_ (0.12 to 0.21)
Niue	Deaths	Both	Multiple myeloma	Age-standardized	0.829474	0.762864	0.896128	0.83_x000D_ (0.76 to 0.9)
Togo	Deaths	Both	Multiple myeloma	Age-standardized	3.62201	3.46667	3.77759	3.62_x000D_ (3.47 to 3.78)
Cambodia	Deaths	Both	Multiple myeloma	Age-standardized	1.88913	1.69496	2.08366	1.89_x000D_ (1.69 to 2.08)
Bosnia and Herzegovina	Deaths	Both	Multiple myeloma	Age-standardized	1.67988	1.56885	1.79103	1.68_x000D_ (1.57 to 1.79)
Mozambique	Deaths	Both	Multiple myeloma	Age-standardized	1.58743	1.49023	1.68472	1.59_x000D_ (1.49 to 1.68)
Lao People's Democratic Republic	Deaths	Both	Multiple myeloma	Age-standardized	1.57031	1.49608	1.64461	1.57_x000D_ (1.5 to 1.64)
Austria	Deaths	Both	Multiple myeloma	Age-standardized	0.162221	0.0160813	0.308574	0.16_x000D_ (0.02 to 0.31)
Netherlands	Deaths	Both	Multiple myeloma	Age-standardized	-0.621205	-0.734009	-0.508273	-0.62_x000D_ (-0.73 to -0.51)
Central African Republic	Deaths	Both	Multiple myeloma	Age-standardized	-0.0192214	-0.0789853	0.0405782	-0.02_x000D_ (-0.08 to 0.04)
United Arab Emirates	Deaths	Both	Multiple myeloma	Age-standardized	1.49941	1.04404	1.95683	1.5_x000D_ (1.04 to 1.96)
Congo	Deaths	Both	Multiple myeloma	Age-standardized	0.58999	0.444948	0.735241	0.59_x000D_ (0.44 to 0.74)
Uganda	Deaths	Both	Multiple myeloma	Age-standardized	1.48815	1.33824	1.63829	1.49_x000D_ (1.34 to 1.64)
Bulgaria	Deaths	Both	Multiple myeloma	Age-standardized	2.51975	2.26259	2.77755	2.52_x000D_ (2.26 to 2.78)
Bahrain	Deaths	Both	Multiple myeloma	Age-standardized	0.100909	-0.0979251	0.300138	0.1_x000D_ (-0.1 to 0.3)
Norway	Deaths	Both	Multiple myeloma	Age-standardized	-0.254289	-0.334827	-0.173686	-0.25_x000D_ (-0.33 to -0.17)
Cyprus	Deaths	Both	Multiple myeloma	Age-standardized	-0.295515	-0.46772	-0.123012	-0.3_x000D_ (-0.47 to -0.12)
Portugal	Deaths	Both	Multiple myeloma	Age-standardized	0.279012	0.0991629	0.459185	0.28_x000D_ (0.1 to 0.46)
Solomon Islands	Deaths	Both	Multiple myeloma	Age-standardized	0.517405	0.40107	0.633875	0.52_x000D_ (0.4 to 0.63)
Belgium	Deaths	Both	Multiple myeloma	Age-standardized	-0.365392	-0.477648	-0.25301	-0.37_x000D_ (-0.48 to -0.25)
Rwanda	Deaths	Both	Multiple myeloma	Age-standardized	-0.429287	-0.685662	-0.17225	-0.43_x000D_ (-0.69 to -0.17)
Ecuador	Deaths	Both	Multiple myeloma	Age-standardized	3.43439	3.13354	3.73611	3.43_x000D_ (3.13 to 3.74)
Monaco	Deaths	Both	Multiple myeloma	Age-standardized	0.761876	0.738296	0.785462	0.76_x000D_ (0.74 to 0.79)
Paraguay	Deaths	Both	Multiple myeloma	Age-standardized	1.52455	1.40557	1.64367	1.52_x000D_ (1.41 to 1.64)
Saint Lucia	Deaths	Both	Multiple myeloma	Age-standardized	-0.196138	-0.384125	-0.0077968	-0.2_x000D_ (-0.38 to -0.01)
Kiribati	Deaths	Both	Multiple myeloma	Age-standardized	0.213258	0.138306	0.288265	0.21_x000D_ (0.14 to 0.29)
Belarus	Deaths	Both	Multiple myeloma	Age-standardized	2.74493	2.4993	2.99115	2.74_x000D_ (2.5 to 2.99)
Iran (Islamic Republic of)	Deaths	Both	Multiple myeloma	Age-standardized	1.84438	1.70538	1.98357	1.84_x000D_ (1.71 to 1.98)
Cuba	Deaths	Both	Multiple myeloma	Age-standardized	0.26049	0.182749	0.338292	0.26_x000D_ (0.18 to 0.34)
Yemen	Deaths	Both	Multiple myeloma	Age-standardized	0.935291	0.799309	1.07146	0.94_x000D_ (0.8 to 1.07)
Spain	Deaths	Both	Multiple myeloma	Age-standardized	-0.269627	-0.461487	-0.0773984	-0.27_x000D_ (-0.46 to -0.08)
India	Deaths	Both	Multiple myeloma	Age-standardized	1.61082	1.42657	1.79542	1.61_x000D_ (1.43 to 1.8)
Gambia	Deaths	Both	Multiple myeloma	Age-standardized	1.6243	1.47797	1.77084	1.62_x000D_ (1.48 to 1.77)
Russian Federation	Deaths	Both	Multiple myeloma	Age-standardized	1.34082	1.09458	1.58765	1.34_x000D_ (1.09 to 1.59)
Eswatini	Deaths	Both	Multiple myeloma	Age-standardized	2.0024	1.61909	2.38716	2_x000D_ (1.62 to 2.39)
Nauru	Deaths	Both	Multiple myeloma	Age-standardized	-0.389393	-0.664766	-0.113258	-0.39_x000D_ (-0.66 to -0.11)
Zambia	Deaths	Both	Multiple myeloma	Age-standardized	2.1764	1.8522	2.50164	2.18_x000D_ (1.85 to 2.5)
Lithuania	Deaths	Both	Multiple myeloma	Age-standardized	1.75594	1.6149	1.89718	1.76_x000D_ (1.61 to 1.9)
Democratic Republic of the Congo	Deaths	Both	Multiple myeloma	Age-standardized	0.110159	-0.268841	0.490599	0.11_x000D_ (-0.27 to 0.49)
Vanuatu	Deaths	Both	Multiple myeloma	Age-standardized	0.456758	0.380351	0.533224	0.46_x000D_ (0.38 to 0.53)
Chad	Deaths	Both	Multiple myeloma	Age-standardized	4.43198	4.17853	4.68604	4.43_x000D_ (4.18 to 4.69)
Dominica	Deaths	Both	Multiple myeloma	Age-standardized	0.315181	0.228832	0.401604	0.32_x000D_ (0.23 to 0.4)
Saint Vincent and the Grenadines	Deaths	Both	Multiple myeloma	Age-standardized	0.60022	0.420475	0.780287	0.6_x000D_ (0.42 to 0.78)
Equatorial Guinea	Deaths	Both	Multiple myeloma	Age-standardized	3.75397	3.51821	3.99027	3.75_x000D_ (3.52 to 3.99)
Marshall Islands	Deaths	Both	Multiple myeloma	Age-standardized	0.642531	0.576399	0.708707	0.64_x000D_ (0.58 to 0.71)
Malaysia	Deaths	Both	Multiple myeloma	Age-standardized	1.1979	1.03253	1.36354	1.2_x000D_ (1.03 to 1.36)
Sweden	Deaths	Both	Multiple myeloma	Age-standardized	-0.58852	-0.675438	-0.501526	-0.59_x000D_ (-0.68 to -0.5)
Albania	Deaths	Both	Multiple myeloma	Age-standardized	1.70811	1.54091	1.87558	1.71_x000D_ (1.54 to 1.88)
Belize	Deaths	Both	Multiple myeloma	Age-standardized	0.4986	0.138542	0.859954	0.5_x000D_ (0.14 to 0.86)
Grenada	Deaths	Both	Multiple myeloma	Age-standardized	1.58366	1.23533	1.93318	1.58_x000D_ (1.24 to 1.93)
Guatemala	Deaths	Both	Multiple myeloma	Age-standardized	0.699226	0.573668	0.824941	0.7_x000D_ (0.57 to 0.82)
Ukraine	Deaths	Both	Multiple myeloma	Age-standardized	1.55137	1.27703	1.82645	1.55_x000D_ (1.28 to 1.83)
United Kingdom	Deaths	Both	Multiple myeloma	Age-standardized	-0.010881	-0.107391	0.0857222	-0.01_x000D_ (-0.11 to 0.09)
Bermuda	Deaths	Both	Multiple myeloma	Age-standardized	-0.728758	-0.918049	-0.539106	-0.73_x000D_ (-0.92 to -0.54)
Tonga	Deaths	Both	Multiple myeloma	Age-standardized	0.570215	0.39129	0.749458	0.57_x000D_ (0.39 to 0.75)
Colombia	Deaths	Both	Multiple myeloma	Age-standardized	0.547729	0.34401	0.751861	0.55_x000D_ (0.34 to 0.75)
Iraq	Deaths	Both	Multiple myeloma	Age-standardized	1.48128	1.26837	1.69464	1.48_x000D_ (1.27 to 1.69)
United Republic of Tanzania	Deaths	Both	Multiple myeloma	Age-standardized	0.517353	0.419593	0.615209	0.52_x000D_ (0.42 to 0.62)
Denmark	Deaths	Both	Multiple myeloma	Age-standardized	0.545112	0.208362	0.882993	0.55_x000D_ (0.21 to 0.88)
Coted'Ivoire	Deaths	Both	Multiple myeloma	Age-standardized	0.871398	0.818433	0.924391	0.87_x000D_ (0.82 to 0.92)
Dominican Republic	Deaths	Both	Multiple myeloma	Age-standardized	2.02414	1.88441	2.16407	2.02_x000D_ (1.88 to 2.16)
Turkey	Deaths	Both	Multiple myeloma	Age-standardized	0.434438	0.243867	0.625371	0.43_x000D_ (0.24 to 0.63)
Uzbekistan	Deaths	Both	Multiple myeloma	Age-standardized	1.18176	0.811526	1.55335	1.18_x000D_ (0.81 to 1.55)
Taiwan (Province of China)	Deaths	Both	Multiple myeloma	Age-standardized	1.56864	1.23362	1.90477	1.57_x000D_ (1.23 to 1.9)
Senegal	Deaths	Both	Multiple myeloma	Age-standardized	3.61857	3.43865	3.7988	3.62_x000D_ (3.44 to 3.8)
Bangladesh	Deaths	Both	Multiple myeloma	Age-standardized	0.707763	0.597969	0.817676	0.71_x000D_ (0.6 to 0.82)
Maldives	Deaths	Both	Multiple myeloma	Age-standardized	0.171009	0.0439018	0.298278	0.17_x000D_ (0.04 to 0.3)
Kyrgyzstan	Deaths	Both	Multiple myeloma	Age-standardized	3.07364	1.84035	4.32187	3.07_x000D_ (1.84 to 4.32)
Slovenia	Deaths	Both	Multiple myeloma	Age-standardized	0.454227	0.260509	0.648319	0.45_x000D_ (0.26 to 0.65)
Costa Rica	Deaths	Both	Multiple myeloma	Age-standardized	1.54593	1.35845	1.73375	1.55_x000D_ (1.36 to 1.73)
Malawi	Deaths	Both	Multiple myeloma	Age-standardized	1.10165	1.03676	1.16658	1.1_x000D_ (1.04 to 1.17)
Saint Kitts and Nevis	Deaths	Both	Multiple myeloma	Age-standardized	0.100924	-0.124142	0.326497	0.1_x000D_ (-0.12 to 0.33)
Singapore	Deaths	Both	Multiple myeloma	Age-standardized	-1.44462	-1.55489	-1.33423	-1.44_x000D_ (-1.55 to -1.33)
Republic of Moldova	Deaths	Both	Multiple myeloma	Age-standardized	1.53035	1.13948	1.92273	1.53_x000D_ (1.14 to 1.92)
Burundi	Deaths	Both	Multiple myeloma	Age-standardized	-1.20485	-1.4005	-1.0088	-1.2_x000D_ (-1.4 to -1.01)
Namibia	Deaths	Both	Multiple myeloma	Age-standardized	1.4381	1.31001	1.56635	1.44_x000D_ (1.31 to 1.57)
Jordan	Deaths	Both	Multiple myeloma	Age-standardized	-0.616852	-0.845628	-0.387547	-0.62_x000D_ (-0.85 to -0.39)
Guinea-Bissau	Deaths	Both	Multiple myeloma	Age-standardized	3.0854	2.93378	3.23725	3.09_x000D_ (2.93 to 3.24)
South Sudan	Deaths	Both	Multiple myeloma	Age-standardized	-0.104436	-0.15693	-0.0519146	-0.1_x000D_ (-0.16 to -0.05)
Egypt	Deaths	Both	Multiple myeloma	Age-standardized	1.17261	0.992924	1.35262	1.17_x000D_ (0.99 to 1.35)
Bhutan	Deaths	Both	Multiple myeloma	Age-standardized	1.65375	1.58762	1.71993	1.65_x000D_ (1.59 to 1.72)
Liberia	Deaths	Both	Multiple myeloma	Age-standardized	3.05337	2.70142	3.40652	3.05_x000D_ (2.7 to 3.41)
Myanmar	Deaths	Both	Multiple myeloma	Age-standardized	1.80032	1.72789	1.87279	1.8_x000D_ (1.73 to 1.87)
Samoa	Deaths	Both	Multiple myeloma	Age-standardized	0.303788	0.252913	0.354689	0.3_x000D_ (0.25 to 0.35)
Switzerland	Deaths	Both	Multiple myeloma	Age-standardized	-0.407759	-0.746663	-0.0676986	-0.41_x000D_ (-0.75 to -0.07)
Andorra	Deaths	Both	Multiple myeloma	Age-standardized	-0.189422	-0.388671	0.0102252	-0.19_x000D_ (-0.39 to 0.01)
Kuwait	Deaths	Both	Multiple myeloma	Age-standardized	-0.437284	-1.28544	0.418157	-0.44_x000D_ (-1.29 to 0.42)
Guinea	Deaths	Both	Multiple myeloma	Age-standardized	1.81414	1.75316	1.87516	1.81_x000D_ (1.75 to 1.88)
Comoros	Deaths	Both	Multiple myeloma	Age-standardized	0.246475	0.155029	0.338005	0.25_x000D_ (0.16 to 0.34)
Sudan	Deaths	Both	Multiple myeloma	Age-standardized	0.976225	0.848072	1.10454	0.98_x000D_ (0.85 to 1.1)
France	Deaths	Both	Multiple myeloma	Age-standardized	-0.0882982	-0.302239	0.126102	-0.09_x000D_ (-0.3 to 0.13)
Angola	Deaths	Both	Multiple myeloma	Age-standardized	1.61616	1.4658	1.76675	1.62_x000D_ (1.47 to 1.77)
El Salvador	Deaths	Both	Multiple myeloma	Age-standardized	1.34051	1.24502	1.43608	1.34_x000D_ (1.25 to 1.44)
Cameroon	Deaths	Both	Multiple myeloma	Age-standardized	3.39708	3.22854	3.5659	3.4_x000D_ (3.23 to 3.57)
San Marino	Deaths	Both	Multiple myeloma	Age-standardized	-0.591235	-1.00212	-0.178643	-0.59_x000D_ (-1 to -0.18)
Honduras	Deaths	Both	Multiple myeloma	Age-standardized	2.04303	1.9282	2.15799	2.04_x000D_ (1.93 to 2.16)
Ghana	Deaths	Both	Multiple myeloma	Age-standardized	4.92958	4.69366	5.16603	4.93_x000D_ (4.69 to 5.17)
Czechia	Deaths	Both	Multiple myeloma	Age-standardized	-0.141784	-0.292068	0.00872693	-0.14_x000D_ (-0.29 to 0.01)
Bolivia (Plurinational State of)	Deaths	Both	Multiple myeloma	Age-standardized	0.731326	0.648141	0.81458	0.73_x000D_ (0.65 to 0.81)
Puerto Rico	Deaths	Both	Multiple myeloma	Age-standardized	-0.346191	-0.517632	-0.174455	-0.35_x000D_ (-0.52 to -0.17)
Guyana	Deaths	Both	Multiple myeloma	Age-standardized	2.94737	2.12106	3.78036	2.95_x000D_ (2.12 to 3.78)
Afghanistan	Deaths	Both	Multiple myeloma	Age-standardized	1.06762	0.777771	1.3583	1.07_x000D_ (0.78 to 1.36)
Lesotho	Deaths	Both	Multiple myeloma	Age-standardized	3.10273	2.80187	3.40447	3.1_x000D_ (2.8 to 3.4)
Croatia	Deaths	Both	Multiple myeloma	Age-standardized	0.972225	0.791359	1.15341	0.97_x000D_ (0.79 to 1.15)
Mali	Deaths	Both	Multiple myeloma	Age-standardized	1.13782	1.05613	1.21958	1.14_x000D_ (1.06 to 1.22)
Mauritania	Deaths	Both	Multiple myeloma	Age-standardized	3.39063	3.25463	3.52682	3.39_x000D_ (3.25 to 3.53)
Gabon	Deaths	Both	Multiple myeloma	Age-standardized	0.636917	0.575438	0.698434	0.64_x000D_ (0.58 to 0.7)
Finland	Deaths	Both	Multiple myeloma	Age-standardized	-0.205855	-0.349226	-0.0622782	-0.21_x000D_ (-0.35 to -0.06)
Northern Mariana Islands	Deaths	Both	Multiple myeloma	Age-standardized	-1.45052	-1.68749	-1.21298	-1.45_x000D_ (-1.69 to -1.21)
Palau	Deaths	Both	Multiple myeloma	Age-standardized	0.240038	0.182763	0.297345	0.24_x000D_ (0.18 to 0.3)
Djibouti	Deaths	Both	Multiple myeloma	Age-standardized	0.637773	0.591261	0.684308	0.64_x000D_ (0.59 to 0.68)
Somalia	Deaths	Both	Multiple myeloma	Age-standardized	-0.443487	-0.482243	-0.404716	-0.44_x000D_ (-0.48 to -0.4)
Eritrea	Deaths	Both	Multiple myeloma	Age-standardized	0.49786	0.302087	0.694016	0.5_x000D_ (0.3 to 0.69)
Botswana	Deaths	Both	Multiple myeloma	Age-standardized	1.56218	1.34806	1.77675	1.56_x000D_ (1.35 to 1.78)
Tokelau	Deaths	Both	Multiple myeloma	Age-standardized	0.706452	0.668605	0.744314	0.71_x000D_ (0.67 to 0.74)

## Sheet: Table S6
Table S6. Changes in AS-DALYsR in 204 countries from 1990 to 2021
location	measure	sex	cause	age	val	lower	upper	EAPC_95CI
Argentina	DALYs (Disability-Adjusted Life Years)	Both	Multiple myeloma	Age-standardized	-0.494963	-0.643189	-0.346516	-0.49_x000D_ (-0.64 to -0.35)
Hungary	DALYs (Disability-Adjusted Life Years)	Both	Multiple myeloma	Age-standardized	-0.176732	-0.423995	0.0711459	-0.18_x000D_ (-0.42 to 0.07)
Philippines	DALYs (Disability-Adjusted Life Years)	Both	Multiple myeloma	Age-standardized	1.59404	1.55659	1.63152	1.59_x000D_ (1.56 to 1.63)
Germany	DALYs (Disability-Adjusted Life Years)	Both	Multiple myeloma	Age-standardized	0.0371266	-0.168252	0.242928	0.04_x000D_ (-0.17 to 0.24)
Greece	DALYs (Disability-Adjusted Life Years)	Both	Multiple myeloma	Age-standardized	0.868316	0.787823	0.948872	0.87_x000D_ (0.79 to 0.95)
Sri Lanka	DALYs (Disability-Adjusted Life Years)	Both	Multiple myeloma	Age-standardized	1.24032	1.06425	1.41671	1.24_x000D_ (1.06 to 1.42)
Brunei Darussalam	DALYs (Disability-Adjusted Life Years)	Both	Multiple myeloma	Age-standardized	-0.0530444	-0.211535	0.105698	-0.05_x000D_ (-0.21 to 0.11)
Azerbaijan	DALYs (Disability-Adjusted Life Years)	Both	Multiple myeloma	Age-standardized	1.49296	1.07253	1.91514	1.49_x000D_ (1.07 to 1.92)
Chile	DALYs (Disability-Adjusted Life Years)	Both	Multiple myeloma	Age-standardized	-0.169741	-0.405062	0.0661373	-0.17_x000D_ (-0.41 to 0.07)
Iceland	DALYs (Disability-Adjusted Life Years)	Both	Multiple myeloma	Age-standardized	-0.192909	-0.351615	-0.0339508	-0.19_x000D_ (-0.35 to -0.03)
Georgia	DALYs (Disability-Adjusted Life Years)	Both	Multiple myeloma	Age-standardized	5.98179	5.23452	6.73435	5.98_x000D_ (5.23 to 6.73)
Montenegro	DALYs (Disability-Adjusted Life Years)	Both	Multiple myeloma	Age-standardized	1.11021	0.955552	1.26511	1.11_x000D_ (0.96 to 1.27)
Morocco	DALYs (Disability-Adjusted Life Years)	Both	Multiple myeloma	Age-standardized	1.95814	1.83762	2.0788	1.96_x000D_ (1.84 to 2.08)
North Macedonia	DALYs (Disability-Adjusted Life Years)	Both	Multiple myeloma	Age-standardized	0.8592	0.700219	1.01843	0.86_x000D_ (0.7 to 1.02)
Lebanon	DALYs (Disability-Adjusted Life Years)	Both	Multiple myeloma	Age-standardized	0.414172	0.23848	0.590173	0.41_x000D_ (0.24 to 0.59)
Libya	DALYs (Disability-Adjusted Life Years)	Both	Multiple myeloma	Age-standardized	0.740377	0.503889	0.977421	0.74_x000D_ (0.5 to 0.98)
South Africa	DALYs (Disability-Adjusted Life Years)	Both	Multiple myeloma	Age-standardized	1.34303	1.21081	1.47542	1.34_x000D_ (1.21 to 1.48)
Japan	DALYs (Disability-Adjusted Life Years)	Both	Multiple myeloma	Age-standardized	-1.23899	-1.38816	-1.08959	-1.24_x000D_ (-1.39 to -1.09)
Mexico	DALYs (Disability-Adjusted Life Years)	Both	Multiple myeloma	Age-standardized	0.783979	0.675554	0.892521	0.78_x000D_ (0.68 to 0.89)
Zimbabwe	DALYs (Disability-Adjusted Life Years)	Both	Multiple myeloma	Age-standardized	1.61509	1.15753	2.07471	1.62_x000D_ (1.16 to 2.07)
Armenia	DALYs (Disability-Adjusted Life Years)	Both	Multiple myeloma	Age-standardized	4.13675	3.50873	4.76857	4.14_x000D_ (3.51 to 4.77)
Ethiopia	DALYs (Disability-Adjusted Life Years)	Both	Multiple myeloma	Age-standardized	0.751362	0.402231	1.10171	0.75_x000D_ (0.4 to 1.1)
Kazakhstan	DALYs (Disability-Adjusted Life Years)	Both	Multiple myeloma	Age-standardized	1.00286	0.759319	1.247	1_x000D_ (0.76 to 1.25)
Poland	DALYs (Disability-Adjusted Life Years)	Both	Multiple myeloma	Age-standardized	1.06625	0.709413	1.42434	1.07_x000D_ (0.71 to 1.42)
Palestine	DALYs (Disability-Adjusted Life Years)	Both	Multiple myeloma	Age-standardized	0.586211	0.532563	0.639888	0.59_x000D_ (0.53 to 0.64)
Nicaragua	DALYs (Disability-Adjusted Life Years)	Both	Multiple myeloma	Age-standardized	1.17426	1.03238	1.31634	1.17_x000D_ (1.03 to 1.32)
American Samoa	DALYs (Disability-Adjusted Life Years)	Both	Multiple myeloma	Age-standardized	0.622467	0.364686	0.880909	0.62_x000D_ (0.36 to 0.88)
Jamaica	DALYs (Disability-Adjusted Life Years)	Both	Multiple myeloma	Age-standardized	2.63551	2.18378	3.08924	2.64_x000D_ (2.18 to 3.09)
Haiti	DALYs (Disability-Adjusted Life Years)	Both	Multiple myeloma	Age-standardized	0.255574	0.200668	0.310511	0.26_x000D_ (0.2 to 0.31)
China	DALYs (Disability-Adjusted Life Years)	Both	Multiple myeloma	Age-standardized	3.15458	2.47226	3.84145	3.15_x000D_ (2.47 to 3.84)
Nigeria	DALYs (Disability-Adjusted Life Years)	Both	Multiple myeloma	Age-standardized	2.34637	2.15957	2.53351	2.35_x000D_ (2.16 to 2.53)
Madagascar	DALYs (Disability-Adjusted Life Years)	Both	Multiple myeloma	Age-standardized	-0.387091	-0.581426	-0.192376	-0.39_x000D_ (-0.58 to -0.19)
Fiji	DALYs (Disability-Adjusted Life Years)	Both	Multiple myeloma	Age-standardized	1.20506	1.05138	1.35898	1.21_x000D_ (1.05 to 1.36)
Tuvalu	DALYs (Disability-Adjusted Life Years)	Both	Multiple myeloma	Age-standardized	0.761989	0.655352	0.868738	0.76_x000D_ (0.66 to 0.87)
United States Virgin Islands	DALYs (Disability-Adjusted Life Years)	Both	Multiple myeloma	Age-standardized	-0.185242	-0.405934	0.0359394	-0.19_x000D_ (-0.41 to 0.04)
Uruguay	DALYs (Disability-Adjusted Life Years)	Both	Multiple myeloma	Age-standardized	0.0891076	-0.0054514	0.183756	0.09_x000D_ (-0.01 to 0.18)
Republic of Korea	DALYs (Disability-Adjusted Life Years)	Both	Multiple myeloma	Age-standardized	0.551452	0.349676	0.753633	0.55_x000D_ (0.35 to 0.75)
Canada	DALYs (Disability-Adjusted Life Years)	Both	Multiple myeloma	Age-standardized	-0.943918	-1.05003	-0.837695	-0.94_x000D_ (-1.05 to -0.84)
Venezuela (Bolivarian Republic of)	DALYs (Disability-Adjusted Life Years)	Both	Multiple myeloma	Age-standardized	0.411955	0.227198	0.597052	0.41_x000D_ (0.23 to 0.6)
Sao Tome and Principe	DALYs (Disability-Adjusted Life Years)	Both	Multiple myeloma	Age-standardized	4.33151	4.13118	4.53223	4.33_x000D_ (4.13 to 4.53)
Nepal	DALYs (Disability-Adjusted Life Years)	Both	Multiple myeloma	Age-standardized	1.6614	1.38982	1.9337	1.66_x000D_ (1.39 to 1.93)
Kenya	DALYs (Disability-Adjusted Life Years)	Both	Multiple myeloma	Age-standardized	2.10928	2.01749	2.20114	2.11_x000D_ (2.02 to 2.2)
Ireland	DALYs (Disability-Adjusted Life Years)	Both	Multiple myeloma	Age-standardized	-0.931425	-1.10321	-0.759344	-0.93_x000D_ (-1.1 to -0.76)
Viet Nam	DALYs (Disability-Adjusted Life Years)	Both	Multiple myeloma	Age-standardized	2.58878	2.54044	2.63714	2.59_x000D_ (2.54 to 2.64)
Timor-Leste	DALYs (Disability-Adjusted Life Years)	Both	Multiple myeloma	Age-standardized	1.08775	0.890645	1.28524	1.09_x000D_ (0.89 to 1.29)
United States of America	DALYs (Disability-Adjusted Life Years)	Both	Multiple myeloma	Age-standardized	-1.05239	-1.17375	-0.930882	-1.05_x000D_ (-1.17 to -0.93)
Democratic People's Republic of Korea	DALYs (Disability-Adjusted Life Years)	Both	Multiple myeloma	Age-standardized	0.311461	0.233135	0.389849	0.31_x000D_ (0.23 to 0.39)
Niger	DALYs (Disability-Adjusted Life Years)	Both	Multiple myeloma	Age-standardized	2.95735	2.80917	3.10573	2.96_x000D_ (2.81 to 3.11)
Italy	DALYs (Disability-Adjusted Life Years)	Both	Multiple myeloma	Age-standardized	-0.0639648	-0.221598	0.0939171	-0.06_x000D_ (-0.22 to 0.09)
Tajikistan	DALYs (Disability-Adjusted Life Years)	Both	Multiple myeloma	Age-standardized	-0.750532	-1.03051	-0.469764	-0.75_x000D_ (-1.03 to -0.47)
Luxembourg	DALYs (Disability-Adjusted Life Years)	Both	Multiple myeloma	Age-standardized	-0.372874	-0.570244	-0.175112	-0.37_x000D_ (-0.57 to -0.18)
Slovakia	DALYs (Disability-Adjusted Life Years)	Both	Multiple myeloma	Age-standardized	0.498054	0.398291	0.597917	0.5_x000D_ (0.4 to 0.6)
Panama	DALYs (Disability-Adjusted Life Years)	Both	Multiple myeloma	Age-standardized	0.533984	0.369814	0.698423	0.53_x000D_ (0.37 to 0.7)
Cook Islands	DALYs (Disability-Adjusted Life Years)	Both	Multiple myeloma	Age-standardized	0.893423	0.673844	1.11348	0.89_x000D_ (0.67 to 1.11)
Romania	DALYs (Disability-Adjusted Life Years)	Both	Multiple myeloma	Age-standardized	1.14714	1.00327	1.29122	1.15_x000D_ (1 to 1.29)
Greenland	DALYs (Disability-Adjusted Life Years)	Both	Multiple myeloma	Age-standardized	-0.687127	-0.815404	-0.558684	-0.69_x000D_ (-0.82 to -0.56)
Burkina Faso	DALYs (Disability-Adjusted Life Years)	Both	Multiple myeloma	Age-standardized	3.84312	3.69599	3.99046	3.84_x000D_ (3.7 to 3.99)
Serbia	DALYs (Disability-Adjusted Life Years)	Both	Multiple myeloma	Age-standardized	0.618154	0.512168	0.724251	0.62_x000D_ (0.51 to 0.72)
Benin	DALYs (Disability-Adjusted Life Years)	Both	Multiple myeloma	Age-standardized	3.26392	3.10732	3.42077	3.26_x000D_ (3.11 to 3.42)
Syrian Arab Republic	DALYs (Disability-Adjusted Life Years)	Both	Multiple myeloma	Age-standardized	0.914767	0.769287	1.06046	0.91_x000D_ (0.77 to 1.06)
Pakistan	DALYs (Disability-Adjusted Life Years)	Both	Multiple myeloma	Age-standardized	1.31774	1.15669	1.47906	1.32_x000D_ (1.16 to 1.48)
Israel	DALYs (Disability-Adjusted Life Years)	Both	Multiple myeloma	Age-standardized	-0.337843	-0.542067	-0.133199	-0.34_x000D_ (-0.54 to -0.13)
Turkmenistan	DALYs (Disability-Adjusted Life Years)	Both	Multiple myeloma	Age-standardized	6.04256	5.44915	6.63931	6.04_x000D_ (5.45 to 6.64)
Australia	DALYs (Disability-Adjusted Life Years)	Both	Multiple myeloma	Age-standardized	-0.0711047	-0.168687	0.0265734	-0.07_x000D_ (-0.17 to 0.03)
Oman	DALYs (Disability-Adjusted Life Years)	Both	Multiple myeloma	Age-standardized	1.12795	0.764262	1.49295	1.13_x000D_ (0.76 to 1.49)
Thailand	DALYs (Disability-Adjusted Life Years)	Both	Multiple myeloma	Age-standardized	0.667852	0.433288	0.902963	0.67_x000D_ (0.43 to 0.9)
Brazil	DALYs (Disability-Adjusted Life Years)	Both	Multiple myeloma	Age-standardized	0.969719	0.808684	1.13101	0.97_x000D_ (0.81 to 1.13)
Micronesia (Federated States of)	DALYs (Disability-Adjusted Life Years)	Both	Multiple myeloma	Age-standardized	0.294735	0.226329	0.363189	0.29_x000D_ (0.23 to 0.36)
Malta	DALYs (Disability-Adjusted Life Years)	Both	Multiple myeloma	Age-standardized	-0.187912	-0.336429	-0.0391728	-0.19_x000D_ (-0.34 to -0.04)
Suriname	DALYs (Disability-Adjusted Life Years)	Both	Multiple myeloma	Age-standardized	0.913411	0.751162	1.07592	0.91_x000D_ (0.75 to 1.08)
Antigua and Barbuda	DALYs (Disability-Adjusted Life Years)	Both	Multiple myeloma	Age-standardized	0.478185	0.259709	0.697138	0.48_x000D_ (0.26 to 0.7)
Seychelles	DALYs (Disability-Adjusted Life Years)	Both	Multiple myeloma	Age-standardized	0.776358	0.626499	0.926441	0.78_x000D_ (0.63 to 0.93)
Mauritius	DALYs (Disability-Adjusted Life Years)	Both	Multiple myeloma	Age-standardized	3.40557	2.52252	4.29623	3.41_x000D_ (2.52 to 4.3)
New Zealand	DALYs (Disability-Adjusted Life Years)	Both	Multiple myeloma	Age-standardized	-0.113764	-0.260234	0.032921	-0.11_x000D_ (-0.26 to 0.03)
Barbados	DALYs (Disability-Adjusted Life Years)	Both	Multiple myeloma	Age-standardized	0.315512	0.223361	0.407748	0.32_x000D_ (0.22 to 0.41)
Sierra Leone	DALYs (Disability-Adjusted Life Years)	Both	Multiple myeloma	Age-standardized	3.36212	3.17728	3.54729	3.36_x000D_ (3.18 to 3.55)
Qatar	DALYs (Disability-Adjusted Life Years)	Both	Multiple myeloma	Age-standardized	-0.265183	-0.61565	0.0865197	-0.27_x000D_ (-0.62 to 0.09)
Mongolia	DALYs (Disability-Adjusted Life Years)	Both	Multiple myeloma	Age-standardized	2.00923	1.86056	2.15811	2.01_x000D_ (1.86 to 2.16)
Saudi Arabia	DALYs (Disability-Adjusted Life Years)	Both	Multiple myeloma	Age-standardized	1.63068	1.53824	1.72319	1.63_x000D_ (1.54 to 1.72)
Papua New Guinea	DALYs (Disability-Adjusted Life Years)	Both	Multiple myeloma	Age-standardized	0.459882	0.355415	0.564458	0.46_x000D_ (0.36 to 0.56)
Trinidad and Tobago	DALYs (Disability-Adjusted Life Years)	Both	Multiple myeloma	Age-standardized	0.246542	0.117275	0.375975	0.25_x000D_ (0.12 to 0.38)
Peru	DALYs (Disability-Adjusted Life Years)	Both	Multiple myeloma	Age-standardized	0.410392	0.135127	0.686413	0.41_x000D_ (0.14 to 0.69)
Estonia	DALYs (Disability-Adjusted Life Years)	Both	Multiple myeloma	Age-standardized	1.4831	1.12072	1.84678	1.48_x000D_ (1.12 to 1.85)
Indonesia	DALYs (Disability-Adjusted Life Years)	Both	Multiple myeloma	Age-standardized	1.37918	1.33245	1.42593	1.38_x000D_ (1.33 to 1.43)
Tunisia	DALYs (Disability-Adjusted Life Years)	Both	Multiple myeloma	Age-standardized	1.05296	0.977925	1.12805	1.05_x000D_ (0.98 to 1.13)
Algeria	DALYs (Disability-Adjusted Life Years)	Both	Multiple myeloma	Age-standardized	0.897146	0.798437	0.995952	0.9_x000D_ (0.8 to 1)
Guam	DALYs (Disability-Adjusted Life Years)	Both	Multiple myeloma	Age-standardized	0.169594	-0.0934894	0.43337	0.17_x000D_ (-0.09 to 0.43)
Latvia	DALYs (Disability-Adjusted Life Years)	Both	Multiple myeloma	Age-standardized	2.24279	2.00879	2.47732	2.24_x000D_ (2.01 to 2.48)
Cabo Verde	DALYs (Disability-Adjusted Life Years)	Both	Multiple myeloma	Age-standardized	3.11424	3.00484	3.22376	3.11_x000D_ (3 to 3.22)
Bahamas	DALYs (Disability-Adjusted Life Years)	Both	Multiple myeloma	Age-standardized	0.101566	0.0626543	0.140492	0.1_x000D_ (0.06 to 0.14)
Niue	DALYs (Disability-Adjusted Life Years)	Both	Multiple myeloma	Age-standardized	0.751739	0.68701	0.816509	0.75_x000D_ (0.69 to 0.82)
Togo	DALYs (Disability-Adjusted Life Years)	Both	Multiple myeloma	Age-standardized	3.53869	3.38403	3.69359	3.54_x000D_ (3.38 to 3.69)
Cambodia	DALYs (Disability-Adjusted Life Years)	Both	Multiple myeloma	Age-standardized	1.80268	1.61738	1.98832	1.8_x000D_ (1.62 to 1.99)
Bosnia and Herzegovina	DALYs (Disability-Adjusted Life Years)	Both	Multiple myeloma	Age-standardized	1.63106	1.49144	1.77088	1.63_x000D_ (1.49 to 1.77)
Mozambique	DALYs (Disability-Adjusted Life Years)	Both	Multiple myeloma	Age-standardized	1.64205	1.54147	1.74273	1.64_x000D_ (1.54 to 1.74)
Lao People's Democratic Republic	DALYs (Disability-Adjusted Life Years)	Both	Multiple myeloma	Age-standardized	1.4597	1.39148	1.52796	1.46_x000D_ (1.39 to 1.53)
Austria	DALYs (Disability-Adjusted Life Years)	Both	Multiple myeloma	Age-standardized	-0.127887	-0.300523	0.0450482	-0.13_x000D_ (-0.3 to 0.05)
Netherlands	DALYs (Disability-Adjusted Life Years)	Both	Multiple myeloma	Age-standardized	-0.789851	-0.900307	-0.679272	-0.79_x000D_ (-0.9 to -0.68)
Central African Republic	DALYs (Disability-Adjusted Life Years)	Both	Multiple myeloma	Age-standardized	-0.0477179	-0.109432	0.0140346	-0.05_x000D_ (-0.11 to 0.01)
United Arab Emirates	DALYs (Disability-Adjusted Life Years)	Both	Multiple myeloma	Age-standardized	0.653742	0.27839	1.0305	0.65_x000D_ (0.28 to 1.03)
Congo	DALYs (Disability-Adjusted Life Years)	Both	Multiple myeloma	Age-standardized	0.493797	0.342806	0.645014	0.49_x000D_ (0.34 to 0.65)
Uganda	DALYs (Disability-Adjusted Life Years)	Both	Multiple myeloma	Age-standardized	1.3942	1.22169	1.56701	1.39_x000D_ (1.22 to 1.57)
Bulgaria	DALYs (Disability-Adjusted Life Years)	Both	Multiple myeloma	Age-standardized	2.46863	2.22564	2.7122	2.47_x000D_ (2.23 to 2.71)
Bahrain	DALYs (Disability-Adjusted Life Years)	Both	Multiple myeloma	Age-standardized	-0.0212793	-0.172768	0.130439	-0.02_x000D_ (-0.17 to 0.13)
Norway	DALYs (Disability-Adjusted Life Years)	Both	Multiple myeloma	Age-standardized	-0.534775	-0.656868	-0.412532	-0.53_x000D_ (-0.66 to -0.41)
Cyprus	DALYs (Disability-Adjusted Life Years)	Both	Multiple myeloma	Age-standardized	-0.174146	-0.361077	0.0131349	-0.17_x000D_ (-0.36 to 0.01)
Portugal	DALYs (Disability-Adjusted Life Years)	Both	Multiple myeloma	Age-standardized	-0.0381201	-0.224897	0.149006	-0.04_x000D_ (-0.22 to 0.15)
Solomon Islands	DALYs (Disability-Adjusted Life Years)	Both	Multiple myeloma	Age-standardized	0.659789	0.537846	0.78188	0.66_x000D_ (0.54 to 0.78)
Belgium	DALYs (Disability-Adjusted Life Years)	Both	Multiple myeloma	Age-standardized	-0.472245	-0.636323	-0.307895	-0.47_x000D_ (-0.64 to -0.31)
Rwanda	DALYs (Disability-Adjusted Life Years)	Both	Multiple myeloma	Age-standardized	-0.657517	-0.935204	-0.37905	-0.66_x000D_ (-0.94 to -0.38)
Ecuador	DALYs (Disability-Adjusted Life Years)	Both	Multiple myeloma	Age-standardized	3.31881	3.02212	3.61636	3.32_x000D_ (3.02 to 3.62)
Monaco	DALYs (Disability-Adjusted Life Years)	Both	Multiple myeloma	Age-standardized	0.606381	0.58732	0.625445	0.61_x000D_ (0.59 to 0.63)
Paraguay	DALYs (Disability-Adjusted Life Years)	Both	Multiple myeloma	Age-standardized	1.46997	1.36903	1.57101	1.47_x000D_ (1.37 to 1.57)
Saint Lucia	DALYs (Disability-Adjusted Life Years)	Both	Multiple myeloma	Age-standardized	-0.0541545	-0.234381	0.126397	-0.05_x000D_ (-0.23 to 0.13)
Kiribati	DALYs (Disability-Adjusted Life Years)	Both	Multiple myeloma	Age-standardized	0.170877	0.0944274	0.247386	0.17_x000D_ (0.09 to 0.25)
Belarus	DALYs (Disability-Adjusted Life Years)	Both	Multiple myeloma	Age-standardized	2.73772	2.46108	3.0151	2.74_x000D_ (2.46 to 3.02)
Iran (Islamic Republic of)	DALYs (Disability-Adjusted Life Years)	Both	Multiple myeloma	Age-standardized	1.74678	1.60862	1.88513	1.75_x000D_ (1.61 to 1.89)
Cuba	DALYs (Disability-Adjusted Life Years)	Both	Multiple myeloma	Age-standardized	0.353263	0.255407	0.451215	0.35_x000D_ (0.26 to 0.45)
Yemen	DALYs (Disability-Adjusted Life Years)	Both	Multiple myeloma	Age-standardized	0.845695	0.705972	0.985612	0.85_x000D_ (0.71 to 0.99)
Spain	DALYs (Disability-Adjusted Life Years)	Both	Multiple myeloma	Age-standardized	-0.641445	-0.828654	-0.453883	-0.64_x000D_ (-0.83 to -0.45)
India	DALYs (Disability-Adjusted Life Years)	Both	Multiple myeloma	Age-standardized	1.45735	1.27384	1.64118	1.46_x000D_ (1.27 to 1.64)
Gambia	DALYs (Disability-Adjusted Life Years)	Both	Multiple myeloma	Age-standardized	1.58974	1.42085	1.75892	1.59_x000D_ (1.42 to 1.76)
Russian Federation	DALYs (Disability-Adjusted Life Years)	Both	Multiple myeloma	Age-standardized	0.940227	0.727598	1.15331	0.94_x000D_ (0.73 to 1.15)
Eswatini	DALYs (Disability-Adjusted Life Years)	Both	Multiple myeloma	Age-standardized	2.08246	1.65623	2.51047	2.08_x000D_ (1.66 to 2.51)
Nauru	DALYs (Disability-Adjusted Life Years)	Both	Multiple myeloma	Age-standardized	-0.22894	-0.478217	0.0209616	-0.23_x000D_ (-0.48 to 0.02)
Zambia	DALYs (Disability-Adjusted Life Years)	Both	Multiple myeloma	Age-standardized	2.32024	1.97389	2.66778	2.32_x000D_ (1.97 to 2.67)
Lithuania	DALYs (Disability-Adjusted Life Years)	Both	Multiple myeloma	Age-standardized	1.80176	1.62226	1.98158	1.8_x000D_ (1.62 to 1.98)
Democratic Republic of the Congo	DALYs (Disability-Adjusted Life Years)	Both	Multiple myeloma	Age-standardized	0.106456	-0.271104	0.485445	0.11_x000D_ (-0.27 to 0.49)
Vanuatu	DALYs (Disability-Adjusted Life Years)	Both	Multiple myeloma	Age-standardized	0.548484	0.451848	0.645213	0.55_x000D_ (0.45 to 0.65)
Chad	DALYs (Disability-Adjusted Life Years)	Both	Multiple myeloma	Age-standardized	4.35291	4.09958	4.60686	4.35_x000D_ (4.1 to 4.61)
Dominica	DALYs (Disability-Adjusted Life Years)	Both	Multiple myeloma	Age-standardized	0.450588	0.365638	0.535611	0.45_x000D_ (0.37 to 0.54)
Saint Vincent and the Grenadines	DALYs (Disability-Adjusted Life Years)	Both	Multiple myeloma	Age-standardized	0.700192	0.547061	0.853556	0.7_x000D_ (0.55 to 0.85)
Equatorial Guinea	DALYs (Disability-Adjusted Life Years)	Both	Multiple myeloma	Age-standardized	3.56867	3.35247	3.78532	3.57_x000D_ (3.35 to 3.79)
Marshall Islands	DALYs (Disability-Adjusted Life Years)	Both	Multiple myeloma	Age-standardized	0.622442	0.553213	0.691719	0.62_x000D_ (0.55 to 0.69)
Malaysia	DALYs (Disability-Adjusted Life Years)	Both	Multiple myeloma	Age-standardized	1.17003	1.04856	1.29165	1.17_x000D_ (1.05 to 1.29)
Sweden	DALYs (Disability-Adjusted Life Years)	Both	Multiple myeloma	Age-standardized	-0.81911	-0.964073	-0.673935	-0.82_x000D_ (-0.96 to -0.67)
Albania	DALYs (Disability-Adjusted Life Years)	Both	Multiple myeloma	Age-standardized	1.63976	1.46403	1.81579	1.64_x000D_ (1.46 to 1.82)
Belize	DALYs (Disability-Adjusted Life Years)	Both	Multiple myeloma	Age-standardized	0.584397	0.239177	0.930806	0.58_x000D_ (0.24 to 0.93)
Grenada	DALYs (Disability-Adjusted Life Years)	Both	Multiple myeloma	Age-standardized	1.48736	1.20917	1.76631	1.49_x000D_ (1.21 to 1.77)
Guatemala	DALYs (Disability-Adjusted Life Years)	Both	Multiple myeloma	Age-standardized	0.84631	0.714299	0.978494	0.85_x000D_ (0.71 to 0.98)
Ukraine	DALYs (Disability-Adjusted Life Years)	Both	Multiple myeloma	Age-standardized	1.41184	1.15803	1.66629	1.41_x000D_ (1.16 to 1.67)
United Kingdom	DALYs (Disability-Adjusted Life Years)	Both	Multiple myeloma	Age-standardized	-0.283698	-0.378379	-0.188927	-0.28_x000D_ (-0.38 to -0.19)
Bermuda	DALYs (Disability-Adjusted Life Years)	Both	Multiple myeloma	Age-standardized	-0.761547	-0.948796	-0.573945	-0.76_x000D_ (-0.95 to -0.57)
Tonga	DALYs (Disability-Adjusted Life Years)	Both	Multiple myeloma	Age-standardized	0.53793	0.372387	0.703746	0.54_x000D_ (0.37 to 0.7)
Colombia	DALYs (Disability-Adjusted Life Years)	Both	Multiple myeloma	Age-standardized	0.447075	0.248996	0.645547	0.45_x000D_ (0.25 to 0.65)
Iraq	DALYs (Disability-Adjusted Life Years)	Both	Multiple myeloma	Age-standardized	1.31062	1.12644	1.49513	1.31_x000D_ (1.13 to 1.5)
United Republic of Tanzania	DALYs (Disability-Adjusted Life Years)	Both	Multiple myeloma	Age-standardized	0.467511	0.37169	0.563423	0.47_x000D_ (0.37 to 0.56)
Denmark	DALYs (Disability-Adjusted Life Years)	Both	Multiple myeloma	Age-standardized	0.0455179	-0.286968	0.379112	0.05_x000D_ (-0.29 to 0.38)
Coted'Ivoire	DALYs (Disability-Adjusted Life Years)	Both	Multiple myeloma	Age-standardized	0.831837	0.761151	0.902572	0.83_x000D_ (0.76 to 0.9)
Dominican Republic	DALYs (Disability-Adjusted Life Years)	Both	Multiple myeloma	Age-standardized	2.09368	1.98806	2.19942	2.09_x000D_ (1.99 to 2.2)
Turkey	DALYs (Disability-Adjusted Life Years)	Both	Multiple myeloma	Age-standardized	0.298916	0.113883	0.484292	0.3_x000D_ (0.11 to 0.48)
Uzbekistan	DALYs (Disability-Adjusted Life Years)	Both	Multiple myeloma	Age-standardized	1.27356	0.912016	1.63641	1.27_x000D_ (0.91 to 1.64)
Taiwan (Province of China)	DALYs (Disability-Adjusted Life Years)	Both	Multiple myeloma	Age-standardized	1.43721	1.14458	1.73068	1.44_x000D_ (1.14 to 1.73)
Senegal	DALYs (Disability-Adjusted Life Years)	Both	Multiple myeloma	Age-standardized	3.50727	3.31996	3.69491	3.51_x000D_ (3.32 to 3.69)
Bangladesh	DALYs (Disability-Adjusted Life Years)	Both	Multiple myeloma	Age-standardized	0.605965	0.507608	0.704418	0.61_x000D_ (0.51 to 0.7)
Maldives	DALYs (Disability-Adjusted Life Years)	Both	Multiple myeloma	Age-standardized	0.0368543	-0.0885965	0.162463	0.04_x000D_ (-0.09 to 0.16)
Kyrgyzstan	DALYs (Disability-Adjusted Life Years)	Both	Multiple myeloma	Age-standardized	3.28335	2.25308	4.324	3.28_x000D_ (2.25 to 4.32)
Slovenia	DALYs (Disability-Adjusted Life Years)	Both	Multiple myeloma	Age-standardized	0.11335	-0.0845088	0.311602	0.11_x000D_ (-0.08 to 0.31)
Costa Rica	DALYs (Disability-Adjusted Life Years)	Both	Multiple myeloma	Age-standardized	1.80658	1.60984	2.0037	1.81_x000D_ (1.61 to 2)
Malawi	DALYs (Disability-Adjusted Life Years)	Both	Multiple myeloma	Age-standardized	1.08286	1.00826	1.15751	1.08_x000D_ (1.01 to 1.16)
Saint Kitts and Nevis	DALYs (Disability-Adjusted Life Years)	Both	Multiple myeloma	Age-standardized	-0.0229519	-0.241892	0.196469	-0.02_x000D_ (-0.24 to 0.2)
Singapore	DALYs (Disability-Adjusted Life Years)	Both	Multiple myeloma	Age-standardized	-1.73901	-1.85665	-1.62122	-1.74_x000D_ (-1.86 to -1.62)
Republic of Moldova	DALYs (Disability-Adjusted Life Years)	Both	Multiple myeloma	Age-standardized	1.52011	1.13613	1.90556	1.52_x000D_ (1.14 to 1.91)
Burundi	DALYs (Disability-Adjusted Life Years)	Both	Multiple myeloma	Age-standardized	-1.34048	-1.55002	-1.1305	-1.34_x000D_ (-1.55 to -1.13)
Namibia	DALYs (Disability-Adjusted Life Years)	Both	Multiple myeloma	Age-standardized	1.37246	1.21708	1.52808	1.37_x000D_ (1.22 to 1.53)
Jordan	DALYs (Disability-Adjusted Life Years)	Both	Multiple myeloma	Age-standardized	-0.681684	-0.911309	-0.451527	-0.68_x000D_ (-0.91 to -0.45)
Guinea-Bissau	DALYs (Disability-Adjusted Life Years)	Both	Multiple myeloma	Age-standardized	2.98891	2.8335	3.14455	2.99_x000D_ (2.83 to 3.14)
South Sudan	DALYs (Disability-Adjusted Life Years)	Both	Multiple myeloma	Age-standardized	-0.133013	-0.203361	-0.0626163	-0.13_x000D_ (-0.2 to -0.06)
Egypt	DALYs (Disability-Adjusted Life Years)	Both	Multiple myeloma	Age-standardized	1.17972	1.00633	1.3534	1.18_x000D_ (1.01 to 1.35)
Bhutan	DALYs (Disability-Adjusted Life Years)	Both	Multiple myeloma	Age-standardized	1.47569	1.40755	1.54387	1.48_x000D_ (1.41 to 1.54)
Liberia	DALYs (Disability-Adjusted Life Years)	Both	Multiple myeloma	Age-standardized	3.01123	2.65962	3.36405	3.01_x000D_ (2.66 to 3.36)
Myanmar	DALYs (Disability-Adjusted Life Years)	Both	Multiple myeloma	Age-standardized	1.69041	1.62353	1.75734	1.69_x000D_ (1.62 to 1.76)
Samoa	DALYs (Disability-Adjusted Life Years)	Both	Multiple myeloma	Age-standardized	0.341469	0.305837	0.377114	0.34_x000D_ (0.31 to 0.38)
Switzerland	DALYs (Disability-Adjusted Life Years)	Both	Multiple myeloma	Age-standardized	-0.782016	-1.12067	-0.442206	-0.78_x000D_ (-1.12 to -0.44)
Andorra	DALYs (Disability-Adjusted Life Years)	Both	Multiple myeloma	Age-standardized	-0.241625	-0.436959	-0.0459084	-0.24_x000D_ (-0.44 to -0.05)
Kuwait	DALYs (Disability-Adjusted Life Years)	Both	Multiple myeloma	Age-standardized	-0.460689	-1.22767	0.312251	-0.46_x000D_ (-1.23 to 0.31)
Guinea	DALYs (Disability-Adjusted Life Years)	Both	Multiple myeloma	Age-standardized	1.85216	1.77034	1.93405	1.85_x000D_ (1.77 to 1.93)
Comoros	DALYs (Disability-Adjusted Life Years)	Both	Multiple myeloma	Age-standardized	0.103122	-0.0193182	0.225713	0.1_x000D_ (-0.02 to 0.23)
Sudan	DALYs (Disability-Adjusted Life Years)	Both	Multiple myeloma	Age-standardized	0.948711	0.818899	1.07869	0.95_x000D_ (0.82 to 1.08)
France	DALYs (Disability-Adjusted Life Years)	Both	Multiple myeloma	Age-standardized	-0.302861	-0.525024	-0.0802011	-0.3_x000D_ (-0.53 to -0.08)
Angola	DALYs (Disability-Adjusted Life Years)	Both	Multiple myeloma	Age-standardized	1.54648	1.38861	1.7046	1.55_x000D_ (1.39 to 1.7)
El Salvador	DALYs (Disability-Adjusted Life Years)	Both	Multiple myeloma	Age-standardized	1.38369	1.28335	1.48412	1.38_x000D_ (1.28 to 1.48)
Cameroon	DALYs (Disability-Adjusted Life Years)	Both	Multiple myeloma	Age-standardized	3.30439	3.14116	3.46788	3.3_x000D_ (3.14 to 3.47)
San Marino	DALYs (Disability-Adjusted Life Years)	Both	Multiple myeloma	Age-standardized	-0.51353	-0.910851	-0.114616	-0.51_x000D_ (-0.91 to -0.11)
Honduras	DALYs (Disability-Adjusted Life Years)	Both	Multiple myeloma	Age-standardized	1.87764	1.77431	1.98108	1.88_x000D_ (1.77 to 1.98)
Ghana	DALYs (Disability-Adjusted Life Years)	Both	Multiple myeloma	Age-standardized	4.75171	4.52424	4.97968	4.75_x000D_ (4.52 to 4.98)
Czechia	DALYs (Disability-Adjusted Life Years)	Both	Multiple myeloma	Age-standardized	-0.312603	-0.455291	-0.169711	-0.31_x000D_ (-0.46 to -0.17)
Bolivia (Plurinational State of)	DALYs (Disability-Adjusted Life Years)	Both	Multiple myeloma	Age-standardized	0.617057	0.526131	0.708066	0.62_x000D_ (0.53 to 0.71)
Puerto Rico	DALYs (Disability-Adjusted Life Years)	Both	Multiple myeloma	Age-standardized	-0.268061	-0.433762	-0.102083	-0.27_x000D_ (-0.43 to -0.1)
Guyana	DALYs (Disability-Adjusted Life Years)	Both	Multiple myeloma	Age-standardized	2.97562	2.16938	3.78821	2.98_x000D_ (2.17 to 3.79)
Afghanistan	DALYs (Disability-Adjusted Life Years)	Both	Multiple myeloma	Age-standardized	1.03555	0.754773	1.31712	1.04_x000D_ (0.75 to 1.32)
Lesotho	DALYs (Disability-Adjusted Life Years)	Both	Multiple myeloma	Age-standardized	3.2085	2.87873	3.53933	3.21_x000D_ (2.88 to 3.54)
Croatia	DALYs (Disability-Adjusted Life Years)	Both	Multiple myeloma	Age-standardized	0.847362	0.648275	1.04684	0.85_x000D_ (0.65 to 1.05)
Mali	DALYs (Disability-Adjusted Life Years)	Both	Multiple myeloma	Age-standardized	1.06139	0.98282	1.14002	1.06_x000D_ (0.98 to 1.14)
Mauritania	DALYs (Disability-Adjusted Life Years)	Both	Multiple myeloma	Age-standardized	3.18297	3.05074	3.31538	3.18_x000D_ (3.05 to 3.32)
Gabon	DALYs (Disability-Adjusted Life Years)	Both	Multiple myeloma	Age-standardized	0.561275	0.496874	0.625716	0.56_x000D_ (0.5 to 0.63)
Finland	DALYs (Disability-Adjusted Life Years)	Both	Multiple myeloma	Age-standardized	-0.464531	-0.606609	-0.322251	-0.46_x000D_ (-0.61 to -0.32)
Northern Mariana Islands	DALYs (Disability-Adjusted Life Years)	Both	Multiple myeloma	Age-standardized	-1.31885	-1.57727	-1.05976	-1.32_x000D_ (-1.58 to -1.06)
Palau	DALYs (Disability-Adjusted Life Years)	Both	Multiple myeloma	Age-standardized	0.0997691	0.0412233	0.158349	0.1_x000D_ (0.04 to 0.16)
Djibouti	DALYs (Disability-Adjusted Life Years)	Both	Multiple myeloma	Age-standardized	0.561182	0.511759	0.610629	0.56_x000D_ (0.51 to 0.61)
Somalia	DALYs (Disability-Adjusted Life Years)	Both	Multiple myeloma	Age-standardized	-0.544718	-0.586299	-0.50312	-0.54_x000D_ (-0.59 to -0.5)
Eritrea	DALYs (Disability-Adjusted Life Years)	Both	Multiple myeloma	Age-standardized	0.348048	0.15251	0.543968	0.35_x000D_ (0.15 to 0.54)
Botswana	DALYs (Disability-Adjusted Life Years)	Both	Multiple myeloma	Age-standardized	1.4215	1.19382	1.64969	1.42_x000D_ (1.19 to 1.65)
Tokelau	DALYs (Disability-Adjusted Life Years)	Both	Multiple myeloma	Age-standardized	0.732465	0.696701	0.768242	0.73_x000D_ (0.7 to 0.77)

## Sheet: Table S7
Table S7. The AAPC values for the world and five SDI regions from 1990 to 2021. 0 indicates P<0.01
measure	location	sex	cause	joinpoint	AAPC.Index	Start.Obs	End.Obs	AAPC	AAPC_LCI	AAPC_UCI	Significant_indicator	Test.Statistic	P.Value	metric	age	AAPC_95CI
DALYs (Disability-Adjusted Life Years)	Global	Both	Multiple myeloma	5	Full Range	1990	2021	0.184076	0.160006	0.208361	Yes	.	0	Rate	Age-standardized	0.18 (0.16 to 0.21)
DALYs (Disability-Adjusted Life Years)	Global	Female	Multiple myeloma	5	Full Range	1990	2021	0.0125856	-0.0155726	0.0450226	No	.	0.29	Rate	Age-standardized	0.01_x000D_ (-0.02 to 0.05)
DALYs (Disability-Adjusted Life Years)	Global	Male	Multiple myeloma	5	Full Range	1990	2021	0.306164	0.27685	0.337976	Yes	.	0	Rate	Age-standardized	0.31_x000D_ (0.28 to 0.34)
DALYs (Disability-Adjusted Life Years)	High SDI	Both	Multiple myeloma	4	Full Range	1990	2021	-0.508885	-0.543385	-0.476203	Yes	.	0	Rate	Age-standardized	-0.51_x000D_ (-0.54 to -0.48)
DALYs (Disability-Adjusted Life Years)	High SDI	Female	Multiple myeloma	4	Full Range	1990	2021	-0.674851	-0.717631	-0.633138	Yes	.	0	Rate	Age-standardized	-0.67_x000D_ (-0.72 to -0.63)
DALYs (Disability-Adjusted Life Years)	High SDI	Male	Multiple myeloma	4	Full Range	1990	2021	-0.464359	-0.51324	-0.418353	Yes	.	0	Rate	Age-standardized	-0.46_x000D_ (-0.51 to -0.42)
DALYs (Disability-Adjusted Life Years)	High-middle SDI	Both	Multiple myeloma	5	Full Range	1990	2021	0.55024	0.520245	0.583776	Yes	.	0	Rate	Age-standardized	0.55_x000D_ (0.52 to 0.58)
DALYs (Disability-Adjusted Life Years)	High-middle SDI	Female	Multiple myeloma	2	Full Range	1990	2021	0.428838	0.405152	0.454122	Yes	.	0	Rate	Age-standardized	0.43_x000D_ (0.41 to 0.45)
DALYs (Disability-Adjusted Life Years)	High-middle SDI	Male	Multiple myeloma	5	Full Range	1990	2021	0.62436	0.581686	0.670483	Yes	.	0	Rate	Age-standardized	0.62_x000D_ (0.58 to 0.67)
DALYs (Disability-Adjusted Life Years)	Low SDI	Both	Multiple myeloma	4	Full Range	1990	2021	0.829365	0.802298	0.855113	Yes	.	0	Rate	Age-standardized	0.83_x000D_ (0.8 to 0.86)
DALYs (Disability-Adjusted Life Years)	Low SDI	Female	Multiple myeloma	4	Full Range	1990	2021	0.951037	0.925485	0.975662	Yes	.	0	Rate	Age-standardized	0.95_x000D_ (0.93 to 0.98)
DALYs (Disability-Adjusted Life Years)	Low SDI	Male	Multiple myeloma	5	Full Range	1990	2021	0.742609	0.711209	0.775398	Yes	.	0	Rate	Age-standardized	0.74_x000D_ (0.71 to 0.78)
DALYs (Disability-Adjusted Life Years)	Low-middle SDI	Both	Multiple myeloma	5	Full Range	1990	2021	1.53257	1.50597	1.56469	Yes	.	0	Rate	Age-standardized	1.53_x000D_ (1.51 to 1.56)
DALYs (Disability-Adjusted Life Years)	Low-middle SDI	Female	Multiple myeloma	5	Full Range	1990	2021	1.44488	1.41732	1.46944	Yes	.	0	Rate	Age-standardized	1.44_x000D_ (1.42 to 1.47)
DALYs (Disability-Adjusted Life Years)	Low-middle SDI	Male	Multiple myeloma	4	Full Range	1990	2021	1.66293	1.62619	1.69158	Yes	.	0	Rate	Age-standardized	1.66_x000D_ (1.63 to 1.69)
DALYs (Disability-Adjusted Life Years)	Middle SDI	Both	Multiple myeloma	5	Full Range	1990	2021	1.90366	1.86772	1.94397	Yes	.	0	Rate	Age-standardized	1.9 (1.87 to 1.94)
DALYs (Disability-Adjusted Life Years)	Middle SDI	Female	Multiple myeloma	3	Full Range	1990	2021	1.71975	1.68425	1.7702	Yes	.	0	Rate	Age-standardized	1.72_x000D_ (1.68 to 1.77)
DALYs (Disability-Adjusted Life Years)	Middle SDI	Male	Multiple myeloma	5	Full Range	1990	2021	2.08158	2.03703	2.13099	Yes	.	0	Rate	Age-standardized	2.08_x000D_ (2.04 to 2.13)
Deaths	Global	Both	Multiple myeloma	5	Full Range	1990	2021	0.197502	0.167586	0.230195	Yes	.	0	Rate	Age-standardized	0.2 (0.17 to 0.23)
Deaths	Global	Female	Multiple myeloma	3	Full Range	1990	2021	0.00647802	-0.031293	0.0358598	No	.	0.65	Rate	Age-standardized	0.01_x000D_ (-0.03 to 0.04)
Deaths	Global	Male	Multiple myeloma	5	Full Range	1990	2021	0.347133	0.315664	0.381113	Yes	.	0	Rate	Age-standardized	0.35_x000D_ (0.32 to 0.38)
Deaths	High SDI	Both	Multiple myeloma	4	Full Range	1990	2021	-0.305401	-0.343047	-0.266241	Yes	.	0	Rate	Age-standardized	-0.31_x000D_ (-0.34 to -0.27)
Deaths	High SDI	Female	Multiple myeloma	4	Full Range	1990	2021	-0.465854	-0.506265	-0.423733	Yes	.	0	Rate	Age-standardized	-0.47_x000D_ (-0.51 to -0.42)
Deaths	High SDI	Male	Multiple myeloma	5	Full Range	1990	2021	-0.267129	-0.296454	-0.238203	Yes	.	0	Rate	Age-standardized	-0.27_x000D_ (-0.3 to -0.24)
Deaths	High-middle SDI	Both	Multiple myeloma	3	Full Range	1990	2021	0.650993	0.592852	0.697195	Yes	.	0	Rate	Age-standardized	0.65_x000D_ (0.59 to 0.7)
Deaths	High-middle SDI	Female	Multiple myeloma	3	Full Range	1990	2021	0.537826	0.5138	0.558395	Yes	.	0	Rate	Age-standardized	0.54_x000D_ (0.51 to 0.56)
Deaths	High-middle SDI	Male	Multiple myeloma	2	Full Range	1990	2021	0.716946	0.652511	0.772283	Yes	.	0	Rate	Age-standardized	0.72_x000D_ (0.65 to 0.77)
Deaths	Low SDI	Both	Multiple myeloma	4	Full Range	1990	2021	0.934873	0.900217	0.96785	Yes	.	0	Rate	Age-standardized	0.93_x000D_ (0.9 to 0.97)
Deaths	Low SDI	Female	Multiple myeloma	5	Full Range	1990	2021	1.03883	1.00518	1.06889	Yes	.	0	Rate	Age-standardized	1.04_x000D_ (1.01 to 1.07)
Deaths	Low SDI	Male	Multiple myeloma	4	Full Range	1990	2021	0.855947	0.823144	0.888823	Yes	.	0	Rate	Age-standardized	0.86_x000D_ (0.82 to 0.89)
Deaths	Low-middle SDI	Both	Multiple myeloma	5	Full Range	1990	2021	1.58054	1.54709	1.61125	Yes	.	0	Rate	Age-standardized	1.58_x000D_ (1.55 to 1.61)
Deaths	Low-middle SDI	Female	Multiple myeloma	5	Full Range	1990	2021	1.47915	1.4413	1.51776	Yes	.	0	Rate	Age-standardized	1.48_x000D_ (1.44 to 1.52)
Deaths	Low-middle SDI	Male	Multiple myeloma	4	Full Range	1990	2021	1.73698	1.69619	1.77851	Yes	.	0	Rate	Age-standardized	1.74_x000D_ (1.7 to 1.78)
Deaths	Middle SDI	Both	Multiple myeloma	5	Full Range	1990	2021	1.90953	1.87276	1.94822	Yes	.	0	Rate	Age-standardized	1.91 (1.87 to 1.95)
Deaths	Middle SDI	Female	Multiple myeloma	3	Full Range	1990	2021	1.74964	1.70753	1.80998	Yes	.	0	Rate	Age-standardized	1.75_x000D_ (1.71 to 1.81)
Deaths	Middle SDI	Male	Multiple myeloma	5	Full Range	1990	2021	2.08047	2.03661	2.12647	Yes	.	0	Rate	Age-standardized	2.08_x000D_ (2.04 to 2.13)
Incidence	Global	Both	Multiple myeloma	5	Full Range	1990	2021	0.544642	0.52244	0.565888	Yes	.	0	Rate	Age-standardized	0.54_x000D_ (0.52 to 0.57)
Incidence	Global	Female	Multiple myeloma	5	Full Range	1990	2021	0.293949	0.263764	0.327131	Yes	.	0	Rate	Age-standardized	0.29_x000D_ (0.26 to 0.33)
Incidence	Global	Male	Multiple myeloma	5	Full Range	1990	2021	0.729352	0.700095	0.759189	Yes	.	0	Rate	Age-standardized	0.73_x000D_ (0.7 to 0.76)
Incidence	High SDI	Both	Multiple myeloma	3	Full Range	1990	2021	0.192539	0.14308	0.242215	Yes	.	0	Rate	Age-standardized	0.19_x000D_ (0.14 to 0.24)
Incidence	High SDI	Female	Multiple myeloma	3	Full Range	1990	2021	-0.0549393	-0.103771	-0.0105272	Yes	.	0.02	Rate	Age-standardized	-0.05_x000D_ (-0.1 to -0.01)
Incidence	High SDI	Male	Multiple myeloma	3	Full Range	1990	2021	0.268863	0.219078	0.315604	Yes	.	0	Rate	Age-standardized	0.27_x000D_ (0.22 to 0.32)
Incidence	High-middle SDI	Both	Multiple myeloma	2	Full Range	1990	2021	1.05271	0.999373	1.09295	Yes	.	0	Rate	Age-standardized	1.05_x000D_ (1 to 1.09)
Incidence	High-middle SDI	Female	Multiple myeloma	2	Full Range	1990	2021	0.838177	0.796291	0.874313	Yes	.	0	Rate	Age-standardized	0.84_x000D_ (0.8 to 0.87)
Incidence	High-middle SDI	Male	Multiple myeloma	2	Full Range	1990	2021	1.21812	1.15849	1.26963	Yes	.	0	Rate	Age-standardized	1.22_x000D_ (1.16 to 1.27)
Incidence	Low SDI	Both	Multiple myeloma	4	Full Range	1990	2021	1.02014	0.985627	1.05252	Yes	.	0	Rate	Age-standardized	1.02_x000D_ (0.99 to 1.05)
Incidence	Low SDI	Female	Multiple myeloma	5	Full Range	1990	2021	1.13407	1.10568	1.16041	Yes	.	0	Rate	Age-standardized	1.13_x000D_ (1.11 to 1.16)
Incidence	Low SDI	Male	Multiple myeloma	4	Full Range	1990	2021	0.939664	0.908443	0.969894	Yes	.	0	Rate	Age-standardized	0.94_x000D_ (0.91 to 0.97)
Incidence	Low-middle SDI	Both	Multiple myeloma	5	Full Range	1990	2021	1.76091	1.73308	1.79355	Yes	.	0	Rate	Age-standardized	1.76_x000D_ (1.73 to 1.79)
Incidence	Low-middle SDI	Female	Multiple myeloma	5	Full Range	1990	2021	1.67498	1.64025	1.71084	Yes	.	0	Rate	Age-standardized	1.67_x000D_ (1.64 to 1.71)
Incidence	Low-middle SDI	Male	Multiple myeloma	4	Full Range	1990	2021	1.89848	1.84737	1.93715	Yes	.	0	Rate	Age-standardized	1.9_x000D_ (1.85 to 1.94)
Incidence	Middle SDI	Both	Multiple myeloma	5	Full Range	1990	2021	2.34109	2.30544	2.37968	Yes	.	0	Rate	Age-standardized	2.34_x000D_ (2.31 to 2.38)
Incidence	Middle SDI	Female	Multiple myeloma	3	Full Range	1990	2021	2.13126	2.09402	2.18393	Yes	.	0	Rate	Age-standardized	2.13_x000D_ (2.09 to 2.18)
Incidence	Middle SDI	Male	Multiple myeloma	5	Full Range	1990	2021	2.54847	2.5115	2.58736	Yes	.	0	Rate	Age-standardized	2.55_x000D_ (2.51 to 2.59)

## Sheet: Table S8
Table S8. The APC values for the global and five SDI regions from 1990 to 2021. 0 indicates P<0.01
measure	location	sex	cause	joinpoint	Segment	Segment.Start	Segment.End	APC	APC_LCI	APC_UCI	Significant_indicator	Test.Statistic	P.Value	metric	age	APC_95CI
DALYs (Disability-Adjusted Life Years)	Global	Both	Multiple myeloma	5	0	1990	1992	0.630264	0.251629	1.07051	Yes	.	0.00119976	Rate	Age-standardized	0.63_x000D_ (0.25 to 1.07)
DALYs (Disability-Adjusted Life Years)	Global	Both	Multiple myeloma	5	1	1992	1995	1.86969	1.53472	2.09341	Yes	.	0	Rate	Age-standardized	1.87_x000D_ (1.53 to 2.09)
DALYs (Disability-Adjusted Life Years)	Global	Both	Multiple myeloma	5	2	1995	2000	0.736237	0.477524	0.847603	Yes	.	0.0231954	Rate	Age-standardized	0.74_x000D_ (0.48 to 0.85)
DALYs (Disability-Adjusted Life Years)	Global	Both	Multiple myeloma	5	3	2000	2008	-0.712406	-0.808351	-0.623631	Yes	.	0.0079984	Rate	Age-standardized	-0.71_x000D_ (-0.81 to -0.62)
DALYs (Disability-Adjusted Life Years)	Global	Both	Multiple myeloma	5	4	2008	2018	0.227518	0.169492	0.322115	Yes	.	0	Rate	Age-standardized	0.23_x000D_ (0.17 to 0.32)
DALYs (Disability-Adjusted Life Years)	Global	Both	Multiple myeloma	5	5	2018	2021	-0.443484	-0.919702	-0.144879	Yes	.	0.00359928	Rate	Age-standardized	-0.44_x000D_ (-0.92 to -0.14)
DALYs (Disability-Adjusted Life Years)	Global	Female	Multiple myeloma	5	0	1990	1992	0.746816	0.313666	1.4403	Yes	.	0.00319936	Rate	Age-standardized	0.75_x000D_ (0.31 to 1.44)
DALYs (Disability-Adjusted Life Years)	Global	Female	Multiple myeloma	5	1	1992	1995	1.72185	0.64027	1.9943	Yes	.	0.00239952	Rate	Age-standardized	1.72_x000D_ (0.64 to 1.99)
DALYs (Disability-Adjusted Life Years)	Global	Female	Multiple myeloma	5	2	1995	2000	0.709876	-1.1994	0.812649	No	.	0.223955	Rate	Age-standardized	0.71_x000D_ (-1.2 to 0.81)
DALYs (Disability-Adjusted Life Years)	Global	Female	Multiple myeloma	5	3	2000	2008	-1.06192	-1.20851	-0.0755126	Yes	.	0.0319936	Rate	Age-standardized	-1.06_x000D_ (-1.21 to -0.08)
DALYs (Disability-Adjusted Life Years)	Global	Female	Multiple myeloma	5	4	2008	2018	0.0256941	-0.0447252	0.322138	No	.	0.330734	Rate	Age-standardized	0.03_x000D_ (-0.04 to 0.32)
DALYs (Disability-Adjusted Life Years)	Global	Female	Multiple myeloma	5	5	2018	2021	-0.489623	-0.971834	-0.145756	Yes	.	0.00319936	Rate	Age-standardized	-0.49_x000D_ (-0.97 to -0.15)
DALYs (Disability-Adjusted Life Years)	Global	Male	Multiple myeloma	5	0	1990	1992	0.490795	0.0383025	1.02713	Yes	.	0.0363927	Rate	Age-standardized	0.49_x000D_ (0.04 to 1.03)
DALYs (Disability-Adjusted Life Years)	Global	Male	Multiple myeloma	5	1	1992	1995	2.00594	1.60585	2.27964	Yes	.	0	Rate	Age-standardized	2.01_x000D_ (1.61 to 2.28)
DALYs (Disability-Adjusted Life Years)	Global	Male	Multiple myeloma	5	2	1995	2001	0.611054	0.408186	0.737161	Yes	.	0.0155969	Rate	Age-standardized	0.61_x000D_ (0.41 to 0.74)
DALYs (Disability-Adjusted Life Years)	Global	Male	Multiple myeloma	5	3	2001	2007	-0.607138	-0.844152	-0.42712	Yes	.	0.0115977	Rate	Age-standardized	-0.61_x000D_ (-0.84 to -0.43)
DALYs (Disability-Adjusted Life Years)	Global	Male	Multiple myeloma	5	4	2007	2019	0.334465	0.285109	0.419383	Yes	.	0.0019996	Rate	Age-standardized	0.33_x000D_ (0.29 to 0.42)
DALYs (Disability-Adjusted Life Years)	Global	Male	Multiple myeloma	5	5	2019	2021	-0.731809	-1.16576	-0.145878	Yes	.	0.0163967	Rate	Age-standardized	-0.73_x000D_ (-1.17 to -0.15)
DALYs (Disability-Adjusted Life Years)	High SDI	Both	Multiple myeloma	4	0	1990	1995	1.17091	0.916162	1.51061	Yes	.	0	Rate	Age-standardized	1.17_x000D_ (0.92 to 1.51)
DALYs (Disability-Adjusted Life Years)	High SDI	Both	Multiple myeloma	4	1	1995	2002	-0.0385568	-0.259835	0.156278	No	.	0.618676	Rate	Age-standardized	-0.04_x000D_ (-0.26 to 0.16)
DALYs (Disability-Adjusted Life Years)	High SDI	Both	Multiple myeloma	4	2	2002	2009	-1.40241	-1.73512	-1.21584	Yes	.	0	Rate	Age-standardized	-1.4_x000D_ (-1.74 to -1.22)
DALYs (Disability-Adjusted Life Years)	High SDI	Both	Multiple myeloma	4	3	2009	2016	-0.548378	-0.718008	-0.166869	Yes	.	0.0175965	Rate	Age-standardized	-0.55_x000D_ (-0.72 to -0.17)
DALYs (Disability-Adjusted Life Years)	High SDI	Both	Multiple myeloma	4	4	2016	2021	-1.51455	-1.8606	-1.27057	Yes	.	0	Rate	Age-standardized	-1.51_x000D_ (-1.86 to -1.27)
DALYs (Disability-Adjusted Life Years)	High SDI	Female	Multiple myeloma	4	0	1990	1995	1.20989	0.900284	1.67653	Yes	.	0	Rate	Age-standardized	1.21_x000D_ (0.9 to 1.68)
DALYs (Disability-Adjusted Life Years)	High SDI	Female	Multiple myeloma	4	1	1995	2001	0.0738418	-0.317858	0.353295	No	.	0.611478	Rate	Age-standardized	0.07_x000D_ (-0.32 to 0.35)
DALYs (Disability-Adjusted Life Years)	High SDI	Female	Multiple myeloma	4	2	2001	2009	-1.60329	-1.96579	-1.42702	Yes	.	0.00119976	Rate	Age-standardized	-1.6_x000D_ (-1.97 to -1.43)
DALYs (Disability-Adjusted Life Years)	High SDI	Female	Multiple myeloma	4	3	2009	2016	-0.783342	-0.994393	-0.200628	Yes	.	0.0139972	Rate	Age-standardized	-0.78_x000D_ (-0.99 to -0.2)
DALYs (Disability-Adjusted Life Years)	High SDI	Female	Multiple myeloma	4	4	2016	2021	-1.78628	-2.24606	-1.49157	Yes	.	0	Rate	Age-standardized	-1.79_x000D_ (-2.25 to -1.49)
DALYs (Disability-Adjusted Life Years)	High SDI	Male	Multiple myeloma	4	0	1990	1995	1.02766	0.715046	1.50295	Yes	.	0	Rate	Age-standardized	1.03_x000D_ (0.72 to 1.5)
DALYs (Disability-Adjusted Life Years)	High SDI	Male	Multiple myeloma	4	1	1995	2002	-0.129884	-0.427548	0.107883	No	.	0.215157	Rate	Age-standardized	-0.13_x000D_ (-0.43 to 0.11)
DALYs (Disability-Adjusted Life Years)	High SDI	Male	Multiple myeloma	4	2	2002	2013	-1.05714	-1.50243	-0.960017	Yes	.	0.0019996	Rate	Age-standardized	-1.06_x000D_ (-1.5 to -0.96)
DALYs (Disability-Adjusted Life Years)	High SDI	Male	Multiple myeloma	4	3	2013	2016	0.223878	-0.515215	0.554763	No	.	0.605079	Rate	Age-standardized	0.22_x000D_ (-0.52 to 0.55)
DALYs (Disability-Adjusted Life Years)	High SDI	Male	Multiple myeloma	4	4	2016	2021	-1.51075	-1.98479	-1.2629	Yes	.	0.00039992	Rate	Age-standardized	-1.51_x000D_ (-1.98 to -1.26)
DALYs (Disability-Adjusted Life Years)	High-middle SDI	Both	Multiple myeloma	5	0	1990	1992	1.10926	0.649747	1.86555	Yes	.	0	Rate	Age-standardized	1.11_x000D_ (0.65 to 1.87)
DALYs (Disability-Adjusted Life Years)	High-middle SDI	Both	Multiple myeloma	5	1	1992	1995	2.27806	1.23172	2.55826	Yes	.	0.00239952	Rate	Age-standardized	2.28_x000D_ (1.23 to 2.56)
DALYs (Disability-Adjusted Life Years)	High-middle SDI	Both	Multiple myeloma	5	2	1995	2000	1.24676	-0.37765	1.38298	No	.	0.108378	Rate	Age-standardized	1.25_x000D_ (-0.38 to 1.38)
DALYs (Disability-Adjusted Life Years)	High-middle SDI	Both	Multiple myeloma	5	3	2000	2006	-0.326226	-0.557547	0.347074	No	.	0.094781	Rate	Age-standardized	-0.33_x000D_ (-0.56 to 0.35)
DALYs (Disability-Adjusted Life Years)	High-middle SDI	Both	Multiple myeloma	5	4	2006	2019	0.428804	0.378993	0.519371	Yes	.	0	Rate	Age-standardized	0.43_x000D_ (0.38 to 0.52)
DALYs (Disability-Adjusted Life Years)	High-middle SDI	Both	Multiple myeloma	5	5	2019	2021	-0.87137	-1.29445	-0.273689	Yes	.	0.0019996	Rate	Age-standardized	-0.87_x000D_ (-1.29 to -0.27)
DALYs (Disability-Adjusted Life Years)	High-middle SDI	Female	Multiple myeloma	2	0	1990	2000	1.53192	1.43834	1.63251	Yes	.	0	Rate	Age-standardized	1.53_x000D_ (1.44 to 1.63)
DALYs (Disability-Adjusted Life Years)	High-middle SDI	Female	Multiple myeloma	2	1	2000	2006	-0.731901	-1.05215	-0.526712	Yes	.	0	Rate	Age-standardized	-0.73_x000D_ (-1.05 to -0.53)
DALYs (Disability-Adjusted Life Years)	High-middle SDI	Female	Multiple myeloma	2	2	2006	2021	0.164805	0.107661	0.232395	Yes	.	0	Rate	Age-standardized	0.16_x000D_ (0.11 to 0.23)
DALYs (Disability-Adjusted Life Years)	High-middle SDI	Male	Multiple myeloma	5	0	1990	1992	0.774883	0.129759	1.71774	Yes	.	0.0303939	Rate	Age-standardized	0.77_x000D_ (0.13 to 1.72)
DALYs (Disability-Adjusted Life Years)	High-middle SDI	Male	Multiple myeloma	5	1	1992	1995	2.67191	2.00287	3.07734	Yes	.	0.00079984	Rate	Age-standardized	2.67_x000D_ (2 to 3.08)
DALYs (Disability-Adjusted Life Years)	High-middle SDI	Male	Multiple myeloma	5	2	1995	2000	1.08591	0.630606	1.31456	Yes	.	0.0279944	Rate	Age-standardized	1.09_x000D_ (0.63 to 1.31)
DALYs (Disability-Adjusted Life Years)	High-middle SDI	Male	Multiple myeloma	5	3	2000	2006	-0.0309468	-0.552952	0.240813	No	.	0.69906	Rate	Age-standardized	-0.03_x000D_ (-0.55 to 0.24)
DALYs (Disability-Adjusted Life Years)	High-middle SDI	Male	Multiple myeloma	5	4	2006	2019	0.562387	0.497612	0.715376	Yes	.	0	Rate	Age-standardized	0.56_x000D_ (0.5 to 0.72)
DALYs (Disability-Adjusted Life Years)	High-middle SDI	Male	Multiple myeloma	5	5	2019	2021	-1.32339	-1.98418	-0.526675	Yes	.	0.00119976	Rate	Age-standardized	-1.32_x000D_ (-1.98 to -0.53)
DALYs (Disability-Adjusted Life Years)	Low SDI	Both	Multiple myeloma	4	0	1990	1995	0.606072	0.424612	0.821799	Yes	.	0	Rate	Age-standardized	0.61_x000D_ (0.42 to 0.82)
DALYs (Disability-Adjusted Life Years)	Low SDI	Both	Multiple myeloma	4	1	1995	2005	-0.189785	-0.292729	-0.120833	Yes	.	0.00159968	Rate	Age-standardized	-0.19_x000D_ (-0.29 to -0.12)
DALYs (Disability-Adjusted Life Years)	Low SDI	Both	Multiple myeloma	4	2	2005	2009	0.758669	0.326335	1.23899	Yes	.	0.00719856	Rate	Age-standardized	0.76_x000D_ (0.33 to 1.24)
DALYs (Disability-Adjusted Life Years)	Low SDI	Both	Multiple myeloma	4	3	2009	2019	1.95377	1.89848	2.08366	Yes	.	0	Rate	Age-standardized	1.95_x000D_ (1.9 to 2.08)
DALYs (Disability-Adjusted Life Years)	Low SDI	Both	Multiple myeloma	4	4	2019	2021	1.06068	0.652319	1.61443	Yes	.	0	Rate	Age-standardized	1.06_x000D_ (0.65 to 1.61)
DALYs (Disability-Adjusted Life Years)	Low SDI	Female	Multiple myeloma	4	0	1990	1994	0.650606	0.439112	1.02446	Yes	.	0	Rate	Age-standardized	0.65_x000D_ (0.44 to 1.02)
DALYs (Disability-Adjusted Life Years)	Low SDI	Female	Multiple myeloma	4	1	1994	2007	0.170136	0.105516	0.209904	Yes	.	0.0059988	Rate	Age-standardized	0.17_x000D_ (0.11 to 0.21)
DALYs (Disability-Adjusted Life Years)	Low SDI	Female	Multiple myeloma	4	2	2007	2011	1.40723	0.817021	1.77914	Yes	.	0	Rate	Age-standardized	1.41_x000D_ (0.82 to 1.78)
DALYs (Disability-Adjusted Life Years)	Low SDI	Female	Multiple myeloma	4	3	2011	2018	2.17642	2.07052	2.42327	Yes	.	0	Rate	Age-standardized	2.18_x000D_ (2.07 to 2.42)
DALYs (Disability-Adjusted Life Years)	Low SDI	Female	Multiple myeloma	4	4	2018	2021	1.30098	0.824448	1.60825	Yes	.	0	Rate	Age-standardized	1.3_x000D_ (0.82 to 1.61)
DALYs (Disability-Adjusted Life Years)	Low SDI	Male	Multiple myeloma	5	0	1990	1994	0.651401	0.372656	1.14361	Yes	.	0.00079984	Rate	Age-standardized	0.65_x000D_ (0.37 to 1.14)
DALYs (Disability-Adjusted Life Years)	Low SDI	Male	Multiple myeloma	5	1	1994	1998	-0.0626613	-0.567704	0.278829	No	.	0.594681	Rate	Age-standardized	-0.06_x000D_ (-0.57 to 0.28)
DALYs (Disability-Adjusted Life Years)	Low SDI	Male	Multiple myeloma	5	2	1998	2005	-0.552452	-0.914689	0.919352	No	.	0.147171	Rate	Age-standardized	-0.55_x000D_ (-0.91 to 0.92)
DALYs (Disability-Adjusted Life Years)	Low SDI	Male	Multiple myeloma	5	3	2005	2009	0.934413	0.393232	1.81288	Yes	.	0.0223955	Rate	Age-standardized	0.93_x000D_ (0.39 to 1.81)
DALYs (Disability-Adjusted Life Years)	Low SDI	Male	Multiple myeloma	5	4	2009	2019	1.88103	1.80485	2.1868	Yes	.	0	Rate	Age-standardized	1.88_x000D_ (1.8 to 2.19)
DALYs (Disability-Adjusted Life Years)	Low SDI	Male	Multiple myeloma	5	5	2019	2021	1.06129	0.582819	1.67218	Yes	.	0	Rate	Age-standardized	1.06_x000D_ (0.58 to 1.67)
DALYs (Disability-Adjusted Life Years)	Low-middle SDI	Both	Multiple myeloma	5	0	1990	1992	1.19712	0.836398	1.87153	Yes	.	0	Rate	Age-standardized	1.2_x000D_ (0.84 to 1.87)
DALYs (Disability-Adjusted Life Years)	Low-middle SDI	Both	Multiple myeloma	5	1	1992	1997	2.0271	0.905708	2.37606	Yes	.	0	Rate	Age-standardized	2.03_x000D_ (0.91 to 2.38)
DALYs (Disability-Adjusted Life Years)	Low-middle SDI	Both	Multiple myeloma	5	2	1997	2007	0.938158	0.820741	1.31497	Yes	.	0	Rate	Age-standardized	0.94_x000D_ (0.82 to 1.31)
DALYs (Disability-Adjusted Life Years)	Low-middle SDI	Both	Multiple myeloma	5	3	2007	2014	1.73014	1.52564	1.91641	Yes	.	0	Rate	Age-standardized	1.73_x000D_ (1.53 to 1.92)
DALYs (Disability-Adjusted Life Years)	Low-middle SDI	Both	Multiple myeloma	5	4	2014	2018	2.67752	2.40898	3.01094	Yes	.	0	Rate	Age-standardized	2.68_x000D_ (2.41 to 3.01)
DALYs (Disability-Adjusted Life Years)	Low-middle SDI	Both	Multiple myeloma	5	5	2018	2021	0.944662	0.57211	1.26471	Yes	.	0.00359928	Rate	Age-standardized	0.94_x000D_ (0.57 to 1.26)
DALYs (Disability-Adjusted Life Years)	Low-middle SDI	Female	Multiple myeloma	5	0	1990	1993	1.1772	0.662671	1.4696	Yes	.	0	Rate	Age-standardized	1.18_x000D_ (0.66 to 1.47)
DALYs (Disability-Adjusted Life Years)	Low-middle SDI	Female	Multiple myeloma	5	1	1993	1996	2.12032	1.74204	2.32654	Yes	.	0	Rate	Age-standardized	2.12_x000D_ (1.74 to 2.33)
DALYs (Disability-Adjusted Life Years)	Low-middle SDI	Female	Multiple myeloma	5	2	1996	2009	1.01518	0.93489	1.06074	Yes	.	0	Rate	Age-standardized	1.02_x000D_ (0.93 to 1.06)
DALYs (Disability-Adjusted Life Years)	Low-middle SDI	Female	Multiple myeloma	5	3	2009	2013	1.74108	1.22524	2.09154	Yes	.	0	Rate	Age-standardized	1.74_x000D_ (1.23 to 2.09)
DALYs (Disability-Adjusted Life Years)	Low-middle SDI	Female	Multiple myeloma	5	4	2013	2018	2.459	2.27636	2.75568	Yes	.	0	Rate	Age-standardized	2.46_x000D_ (2.28 to 2.76)
DALYs (Disability-Adjusted Life Years)	Low-middle SDI	Female	Multiple myeloma	5	5	2018	2021	0.831412	0.48567	1.18611	Yes	.	0.0039992	Rate	Age-standardized	0.83_x000D_ (0.49 to 1.19)
DALYs (Disability-Adjusted Life Years)	Low-middle SDI	Male	Multiple myeloma	4	0	1990	1998	1.97897	1.84335	2.12391	Yes	.	0	Rate	Age-standardized	1.98_x000D_ (1.84 to 2.12)
DALYs (Disability-Adjusted Life Years)	Low-middle SDI	Male	Multiple myeloma	4	1	1998	2006	0.846672	0.60654	0.985766	Yes	.	0	Rate	Age-standardized	0.85_x000D_ (0.61 to 0.99)
DALYs (Disability-Adjusted Life Years)	Low-middle SDI	Male	Multiple myeloma	4	2	2006	2015	1.87449	1.68252	1.99746	Yes	.	0	Rate	Age-standardized	1.87_x000D_ (1.68 to 2)
DALYs (Disability-Adjusted Life Years)	Low-middle SDI	Male	Multiple myeloma	4	3	2015	2018	2.97589	2.42818	3.24544	Yes	.	0	Rate	Age-standardized	2.98_x000D_ (2.43 to 3.25)
DALYs (Disability-Adjusted Life Years)	Low-middle SDI	Male	Multiple myeloma	4	4	2018	2021	1.07012	0.421565	1.41302	Yes	.	0.0123975	Rate	Age-standardized	1.07_x000D_ (0.42 to 1.41)
DALYs (Disability-Adjusted Life Years)	Middle SDI	Both	Multiple myeloma	5	0	1990	1992	1.50703	0.994741	2.07516	Yes	.	0	Rate	Age-standardized	1.51_x000D_ (0.99 to 2.08)
DALYs (Disability-Adjusted Life Years)	Middle SDI	Both	Multiple myeloma	5	1	1992	1997	5.36596	5.17279	5.57913	Yes	.	0	Rate	Age-standardized	5.37_x000D_ (5.17 to 5.58)
DALYs (Disability-Adjusted Life Years)	Middle SDI	Both	Multiple myeloma	5	2	1997	2000	1.74816	1.32975	2.05563	Yes	.	0	Rate	Age-standardized	1.75_x000D_ (1.33 to 2.06)
DALYs (Disability-Adjusted Life Years)	Middle SDI	Both	Multiple myeloma	5	3	2000	2007	0.223247	0.00959501	0.341848	Yes	.	0.0439912	Rate	Age-standardized	0.22_x000D_ (0.01 to 0.34)
DALYs (Disability-Adjusted Life Years)	Middle SDI	Both	Multiple myeloma	5	4	2007	2019	1.77115	1.71159	1.88086	Yes	.	0.00159968	Rate	Age-standardized	1.77_x000D_ (1.71 to 1.88)
DALYs (Disability-Adjusted Life Years)	Middle SDI	Both	Multiple myeloma	5	5	2019	2021	0.755108	0.25997	1.49488	Yes	.	0.00079984	Rate	Age-standardized	0.76_x000D_ (0.26 to 1.49)
DALYs (Disability-Adjusted Life Years)	Middle SDI	Female	Multiple myeloma	3	0	1990	1992	2.15381	1.46904	3.2996	Yes	.	0	Rate	Age-standardized	2.15_x000D_ (1.47 to 3.3)
DALYs (Disability-Adjusted Life Years)	Middle SDI	Female	Multiple myeloma	3	1	1992	1998	4.96777	4.77519	5.28573	Yes	.	0	Rate	Age-standardized	4.97_x000D_ (4.78 to 5.29)
DALYs (Disability-Adjusted Life Years)	Middle SDI	Female	Multiple myeloma	3	2	1998	2006	-0.232617	-0.457399	-0.0773186	Yes	.	0.0039992	Rate	Age-standardized	-0.23_x000D_ (-0.46 to -0.08)
DALYs (Disability-Adjusted Life Years)	Middle SDI	Female	Multiple myeloma	3	3	2006	2021	1.43489	1.36236	1.51592	Yes	.	0	Rate	Age-standardized	1.43_x000D_ (1.36 to 1.52)
DALYs (Disability-Adjusted Life Years)	Middle SDI	Male	Multiple myeloma	5	0	1990	1992	1.18366	0.577918	1.98061	Yes	.	0.00079984	Rate	Age-standardized	1.18_x000D_ (0.58 to 1.98)
DALYs (Disability-Adjusted Life Years)	Middle SDI	Male	Multiple myeloma	5	1	1992	1997	5.39977	5.1854	5.70968	Yes	.	0	Rate	Age-standardized	5.4_x000D_ (5.19 to 5.71)
DALYs (Disability-Adjusted Life Years)	Middle SDI	Male	Multiple myeloma	5	2	1997	2000	2.18989	1.69902	2.95579	Yes	.	0	Rate	Age-standardized	2.19_x000D_ (1.7 to 2.96)
DALYs (Disability-Adjusted Life Years)	Middle SDI	Male	Multiple myeloma	5	3	2000	2007	0.561641	0.243074	0.714262	Yes	.	0.0111978	Rate	Age-standardized	0.56_x000D_ (0.24 to 0.71)
DALYs (Disability-Adjusted Life Years)	Middle SDI	Male	Multiple myeloma	5	4	2007	2019	1.96178	1.88983	2.11811	Yes	.	0.00079984	Rate	Age-standardized	1.96_x000D_ (1.89 to 2.12)
DALYs (Disability-Adjusted Life Years)	Middle SDI	Male	Multiple myeloma	5	5	2019	2021	0.745434	0.0776208	1.6219	Yes	.	0.039992	Rate	Age-standardized	0.75_x000D_ (0.08 to 1.62)
Deaths	Global	Both	Multiple myeloma	5	0	1990	1992	0.71689	0.267548	1.46378	Yes	.	0.00319936	Rate	Age-standardized	0.72_x000D_ (0.27 to 1.46)
Deaths	Global	Both	Multiple myeloma	5	1	1992	1995	1.79682	0.689584	2.06669	Yes	.	0.00039992	Rate	Age-standardized	1.8_x000D_ (0.69 to 2.07)
Deaths	Global	Both	Multiple myeloma	5	2	1995	2001	0.738343	-1.05176	0.845809	No	.	0.167966	Rate	Age-standardized	0.74_x000D_ (-1.05 to 0.85)
Deaths	Global	Both	Multiple myeloma	5	3	2001	2007	-0.938451	-1.13217	0.149005	No	.	0.0871826	Rate	Age-standardized	-0.94_x000D_ (-1.13 to 0.15)
Deaths	Global	Both	Multiple myeloma	5	4	2007	2018	0.2229	0.154593	0.362413	Yes	.	0.00239952	Rate	Age-standardized	0.22_x000D_ (0.15 to 0.36)
Deaths	Global	Both	Multiple myeloma	5	5	2018	2021	-0.618217	-1.20315	-0.273607	Yes	.	0	Rate	Age-standardized	-0.62_x000D_ (-1.2 to -0.27)
Deaths	Global	Female	Multiple myeloma	3	0	1990	2000	1.13352	1.04489	1.22449	Yes	.	0	Rate	Age-standardized	1.13_x000D_ (1.04 to 1.22)
Deaths	Global	Female	Multiple myeloma	3	1	2000	2008	-1.09362	-1.2558	-0.965944	Yes	.	0.0115977	Rate	Age-standardized	-1.09_x000D_ (-1.26 to -0.97)
Deaths	Global	Female	Multiple myeloma	3	2	2008	2017	0.0326336	-0.0872157	0.35336	No	.	0.472306	Rate	Age-standardized	0.03_x000D_ (-0.09 to 0.35)
Deaths	Global	Female	Multiple myeloma	3	3	2017	2021	-0.639729	-1.29712	-0.292775	Yes	.	0	Rate	Age-standardized	-0.64_x000D_ (-1.3 to -0.29)
Deaths	Global	Male	Multiple myeloma	5	0	1990	1992	0.616808	0.141627	1.42369	Yes	.	0.0127974	Rate	Age-standardized	0.62_x000D_ (0.14 to 1.42)
Deaths	Global	Male	Multiple myeloma	5	1	1992	1995	1.85695	0.625638	2.1349	Yes	.	0	Rate	Age-standardized	1.86_x000D_ (0.63 to 2.13)
Deaths	Global	Male	Multiple myeloma	5	2	1995	2002	0.631241	-0.764702	0.749835	No	.	0.0823835	Rate	Age-standardized	0.63_x000D_ (-0.76 to 0.75)
Deaths	Global	Male	Multiple myeloma	5	3	2002	2007	-0.790015	-1.09572	0.245082	No	.	0.064787	Rate	Age-standardized	-0.79_x000D_ (-1.1 to 0.25)
Deaths	Global	Male	Multiple myeloma	5	4	2007	2018	0.461075	0.392609	0.568654	Yes	.	0	Rate	Age-standardized	0.46_x000D_ (0.39 to 0.57)
Deaths	Global	Male	Multiple myeloma	5	5	2018	2021	-0.500839	-1.09545	-0.127601	Yes	.	0.0079984	Rate	Age-standardized	-0.5_x000D_ (-1.1 to -0.13)
Deaths	High SDI	Both	Multiple myeloma	4	0	1990	1994	1.26599	0.901362	1.90097	Yes	.	0	Rate	Age-standardized	1.27_x000D_ (0.9 to 1.9)
Deaths	High SDI	Both	Multiple myeloma	4	1	1994	2001	0.446207	0.103558	0.61651	Yes	.	0.0359928	Rate	Age-standardized	0.45_x000D_ (0.1 to 0.62)
Deaths	High SDI	Both	Multiple myeloma	4	2	2001	2008	-1.30096	-1.60058	-1.11326	Yes	.	0.00079984	Rate	Age-standardized	-1.3_x000D_ (-1.6 to -1.11)
Deaths	High SDI	Both	Multiple myeloma	4	3	2008	2017	-0.326681	-0.452508	-0.115416	Yes	.	0.0187962	Rate	Age-standardized	-0.33_x000D_ (-0.45 to -0.12)
Deaths	High SDI	Both	Multiple myeloma	4	4	2017	2021	-1.37032	-1.91055	-1.02552	Yes	.	0	Rate	Age-standardized	-1.37_x000D_ (-1.91 to -1.03)
Deaths	High SDI	Female	Multiple myeloma	4	0	1990	1994	1.33931	0.933766	2.02562	Yes	.	0	Rate	Age-standardized	1.34_x000D_ (0.93 to 2.03)
Deaths	High SDI	Female	Multiple myeloma	4	1	1994	2001	0.472908	-0.00179933	0.641194	No	.	0.0511898	Rate	Age-standardized	0.47_x000D_ (0 to 0.64)
Deaths	High SDI	Female	Multiple myeloma	4	2	2001	2008	-1.64406	-1.95488	-1.42596	Yes	.	0.00039992	Rate	Age-standardized	-1.64_x000D_ (-1.95 to -1.43)
Deaths	High SDI	Female	Multiple myeloma	4	3	2008	2016	-0.471626	-0.635333	-0.166989	Yes	.	0.0171966	Rate	Age-standardized	-0.47_x000D_ (-0.64 to -0.17)
Deaths	High SDI	Female	Multiple myeloma	4	4	2016	2021	-1.53085	-1.93762	-1.24372	Yes	.	0	Rate	Age-standardized	-1.53_x000D_ (-1.94 to -1.24)
Deaths	High SDI	Male	Multiple myeloma	5	0	1990	1994	1.19578	0.908251	1.62474	Yes	.	0	Rate	Age-standardized	1.2_x000D_ (0.91 to 1.62)
Deaths	High SDI	Male	Multiple myeloma	5	1	1994	2002	0.227287	0.0806008	0.349853	Yes	.	0.0111978	Rate	Age-standardized	0.23_x000D_ (0.08 to 0.35)
Deaths	High SDI	Male	Multiple myeloma	5	2	2002	2006	-1.48144	-1.83453	-1.12226	Yes	.	0.00359928	Rate	Age-standardized	-1.48_x000D_ (-1.83 to -1.12)
Deaths	High SDI	Male	Multiple myeloma	5	3	2006	2013	-0.607718	-0.831465	-0.429976	Yes	.	0.00079984	Rate	Age-standardized	-0.61_x000D_ (-0.83 to -0.43)
Deaths	High SDI	Male	Multiple myeloma	5	4	2013	2016	0.384786	-0.0930823	0.623851	No	.	0.129974	Rate	Age-standardized	0.38_x000D_ (-0.09 to 0.62)
Deaths	High SDI	Male	Multiple myeloma	5	5	2016	2021	-1.14896	-1.41266	-0.976151	Yes	.	0	Rate	Age-standardized	-1.15_x000D_ (-1.41 to -0.98)
Deaths	High-middle SDI	Both	Multiple myeloma	3	0	1990	2000	1.83603	1.68412	1.9889	Yes	.	0	Rate	Age-standardized	1.84_x000D_ (1.68 to 1.99)
Deaths	High-middle SDI	Both	Multiple myeloma	3	1	2000	2006	-0.0568327	-0.55457	0.4193	No	.	0.616677	Rate	Age-standardized	-0.06_x000D_ (-0.55 to 0.42)
Deaths	High-middle SDI	Both	Multiple myeloma	3	2	2006	2019	0.367202	0.285796	0.883242	Yes	.	0.00359928	Rate	Age-standardized	0.37_x000D_ (0.29 to 0.88)
Deaths	High-middle SDI	Both	Multiple myeloma	3	3	2019	2021	-1.24333	-2.18109	-0.166563	Yes	.	0.0283943	Rate	Age-standardized	-1.24_x000D_ (-2.18 to -0.17)
Deaths	High-middle SDI	Female	Multiple myeloma	3	0	1990	2000	1.78237	1.70925	1.85898	Yes	.	0	Rate	Age-standardized	1.78_x000D_ (1.71 to 1.86)
Deaths	High-middle SDI	Female	Multiple myeloma	3	1	2000	2008	-0.271617	-0.43554	-0.182795	Yes	.	0.00639872	Rate	Age-standardized	-0.27_x000D_ (-0.44 to -0.18)
Deaths	High-middle SDI	Female	Multiple myeloma	3	2	2008	2011	0.647713	0.19738	0.850886	Yes	.	0.00639872	Rate	Age-standardized	0.65_x000D_ (0.2 to 0.85)
Deaths	High-middle SDI	Female	Multiple myeloma	3	3	2011	2021	-0.079947	-0.220188	-0.0108261	Yes	.	0.0283943	Rate	Age-standardized	-0.08_x000D_ (-0.22 to -0.01)
Deaths	High-middle SDI	Male	Multiple myeloma	2	0	1990	1999	1.89504	1.68939	2.13183	Yes	.	0	Rate	Age-standardized	1.9_x000D_ (1.69 to 2.13)
Deaths	High-middle SDI	Male	Multiple myeloma	2	1	1999	2019	0.402192	0.347338	0.478154	Yes	.	0	Rate	Age-standardized	0.4_x000D_ (0.35 to 0.48)
Deaths	High-middle SDI	Male	Multiple myeloma	2	2	2019	2021	-1.37912	-2.33487	-0.109211	Yes	.	0.0319936	Rate	Age-standardized	-1.38_x000D_ (-2.33 to -0.11)
Deaths	Low SDI	Both	Multiple myeloma	4	0	1990	1994	0.87493	0.570928	1.30455	Yes	.	0	Rate	Age-standardized	0.87_x000D_ (0.57 to 1.3)
Deaths	Low SDI	Both	Multiple myeloma	4	1	1994	2005	-0.107396	-0.250182	-0.0290126	Yes	.	0.009998	Rate	Age-standardized	-0.11_x000D_ (-0.25 to -0.03)
Deaths	Low SDI	Both	Multiple myeloma	4	2	2005	2009	0.880856	0.314453	1.54102	Yes	.	0.00359928	Rate	Age-standardized	0.88_x000D_ (0.31 to 1.54)
Deaths	Low SDI	Both	Multiple myeloma	4	3	2009	2017	2.22439	2.10806	2.51433	Yes	.	0	Rate	Age-standardized	2.22_x000D_ (2.11 to 2.51)
Deaths	Low SDI	Both	Multiple myeloma	4	4	2017	2021	1.36823	0.894133	1.66605	Yes	.	0	Rate	Age-standardized	1.37_x000D_ (0.89 to 1.67)
Deaths	Low SDI	Female	Multiple myeloma	5	0	1990	1995	0.95696	0.771196	1.23544	Yes	.	0	Rate	Age-standardized	0.96_x000D_ (0.77 to 1.24)
Deaths	Low SDI	Female	Multiple myeloma	5	1	1995	1998	-0.340314	-0.544421	0.141814	No	.	0.158368	Rate	Age-standardized	-0.34_x000D_ (-0.54 to 0.14)
Deaths	Low SDI	Female	Multiple myeloma	5	2	1998	2007	0.360511	0.189773	0.604861	Yes	.	0.0267946	Rate	Age-standardized	0.36_x000D_ (0.19 to 0.6)
Deaths	Low SDI	Female	Multiple myeloma	5	3	2007	2010	1.30743	0.464214	2.01788	Yes	.	0.00479904	Rate	Age-standardized	1.31_x000D_ (0.46 to 2.02)
Deaths	Low SDI	Female	Multiple myeloma	5	4	2010	2018	2.23417	2.12003	2.5821	Yes	.	0	Rate	Age-standardized	2.23_x000D_ (2.12 to 2.58)
Deaths	Low SDI	Female	Multiple myeloma	5	5	2018	2021	1.16879	0.571555	1.56289	Yes	.	0.00039992	Rate	Age-standardized	1.17_x000D_ (0.57 to 1.56)
Deaths	Low SDI	Male	Multiple myeloma	4	0	1990	1994	0.756015	0.429001	1.23207	Yes	.	0	Rate	Age-standardized	0.76_x000D_ (0.43 to 1.23)
Deaths	Low SDI	Male	Multiple myeloma	4	1	1994	2006	-0.310084	-0.401733	-0.240924	Yes	.	0	Rate	Age-standardized	-0.31_x000D_ (-0.4 to -0.24)
Deaths	Low SDI	Male	Multiple myeloma	4	2	2006	2012	1.60086	1.24595	1.75343	Yes	.	0.00319936	Rate	Age-standardized	1.6_x000D_ (1.25 to 1.75)
Deaths	Low SDI	Male	Multiple myeloma	4	3	2012	2015	2.98468	2.39693	3.2559	Yes	.	0	Rate	Age-standardized	2.98_x000D_ (2.4 to 3.26)
Deaths	Low SDI	Male	Multiple myeloma	4	4	2015	2021	1.47468	1.20768	1.62859	Yes	.	0	Rate	Age-standardized	1.47_x000D_ (1.21 to 1.63)
Deaths	Low-middle SDI	Both	Multiple myeloma	5	0	1990	1993	1.51162	0.904723	1.86949	Yes	.	0	Rate	Age-standardized	1.51_x000D_ (0.9 to 1.87)
Deaths	Low-middle SDI	Both	Multiple myeloma	5	1	1993	1996	2.66334	2.16604	2.91687	Yes	.	0	Rate	Age-standardized	2.66_x000D_ (2.17 to 2.92)
Deaths	Low-middle SDI	Both	Multiple myeloma	5	2	1996	2006	0.960081	0.823226	1.037	Yes	.	0	Rate	Age-standardized	0.96_x000D_ (0.82 to 1.04)
Deaths	Low-middle SDI	Both	Multiple myeloma	5	3	2006	2012	1.56852	1.31441	1.89145	Yes	.	0	Rate	Age-standardized	1.57_x000D_ (1.31 to 1.89)
Deaths	Low-middle SDI	Both	Multiple myeloma	5	4	2012	2019	2.4062	2.29055	2.64143	Yes	.	0	Rate	Age-standardized	2.41_x000D_ (2.29 to 2.64)
Deaths	Low-middle SDI	Both	Multiple myeloma	5	5	2019	2021	0.345677	-0.182042	1.07727	No	.	0.132374	Rate	Age-standardized	0.35_x000D_ (-0.18 to 1.08)
Deaths	Low-middle SDI	Female	Multiple myeloma	5	0	1990	1992	0.71593	0.15183	1.39318	Yes	.	0.0139972	Rate	Age-standardized	0.72_x000D_ (0.15 to 1.39)
Deaths	Low-middle SDI	Female	Multiple myeloma	5	1	1992	1995	2.73267	2.23463	3.07292	Yes	.	0	Rate	Age-standardized	2.73_x000D_ (2.23 to 3.07)
Deaths	Low-middle SDI	Female	Multiple myeloma	5	2	1995	2009	1.03346	0.893438	1.08104	Yes	.	0	Rate	Age-standardized	1.03_x000D_ (0.89 to 1.08)
Deaths	Low-middle SDI	Female	Multiple myeloma	5	3	2009	2013	1.74126	1.07682	2.1664	Yes	.	0	Rate	Age-standardized	1.74_x000D_ (1.08 to 2.17)
Deaths	Low-middle SDI	Female	Multiple myeloma	5	4	2013	2018	2.51135	2.25275	2.94838	Yes	.	0	Rate	Age-standardized	2.51_x000D_ (2.25 to 2.95)
Deaths	Low-middle SDI	Female	Multiple myeloma	5	5	2018	2021	0.770326	0.258998	1.22421	Yes	.	0.0207958	Rate	Age-standardized	0.77_x000D_ (0.26 to 1.22)
Deaths	Low-middle SDI	Male	Multiple myeloma	4	0	1990	1997	2.20832	2.00956	2.43879	Yes	.	0	Rate	Age-standardized	2.21_x000D_ (2.01 to 2.44)
Deaths	Low-middle SDI	Male	Multiple myeloma	4	1	1997	2006	0.985563	0.670782	1.13371	Yes	.	0	Rate	Age-standardized	0.99_x000D_ (0.67 to 1.13)
Deaths	Low-middle SDI	Male	Multiple myeloma	4	2	2006	2012	1.81489	1.29868	2.1163	Yes	.	0	Rate	Age-standardized	1.81_x000D_ (1.3 to 2.12)
Deaths	Low-middle SDI	Male	Multiple myeloma	4	3	2012	2019	2.49071	2.32669	3.00823	Yes	.	0	Rate	Age-standardized	2.49_x000D_ (2.33 to 3.01)
Deaths	Low-middle SDI	Male	Multiple myeloma	4	4	2019	2021	0.629149	-0.0673547	1.52803	No	.	0.0679864	Rate	Age-standardized	0.63_x000D_ (-0.07 to 1.53)
Deaths	Middle SDI	Both	Multiple myeloma	5	0	1990	1992	1.40307	0.885911	2.00191	Yes	.	0	Rate	Age-standardized	1.4_x000D_ (0.89 to 2)
Deaths	Middle SDI	Both	Multiple myeloma	5	1	1992	1997	5.35843	5.164	5.58433	Yes	.	0	Rate	Age-standardized	5.36_x000D_ (5.16 to 5.58)
Deaths	Middle SDI	Both	Multiple myeloma	5	2	1997	2000	1.7058	1.2951	2.06499	Yes	.	0	Rate	Age-standardized	1.71_x000D_ (1.3 to 2.06)
Deaths	Middle SDI	Both	Multiple myeloma	5	3	2000	2007	0.397765	0.159362	0.523051	Yes	.	0.0135973	Rate	Age-standardized	0.4_x000D_ (0.16 to 0.52)
Deaths	Middle SDI	Both	Multiple myeloma	5	4	2007	2019	1.76415	1.70378	1.85832	Yes	.	0	Rate	Age-standardized	1.76_x000D_ (1.7 to 1.86)
Deaths	Middle SDI	Both	Multiple myeloma	5	5	2019	2021	0.457815	-0.0800029	1.18829	No	.	0.0911818	Rate	Age-standardized	0.46_x000D_ (-0.08 to 1.19)
Deaths	Middle SDI	Female	Multiple myeloma	3	0	1990	1992	2.01653	1.21591	3.38464	Yes	.	0	Rate	Age-standardized	2.02_x000D_ (1.22 to 3.38)
Deaths	Middle SDI	Female	Multiple myeloma	3	1	1992	1998	4.99259	4.76152	5.39512	Yes	.	0.00039992	Rate	Age-standardized	4.99_x000D_ (4.76 to 5.4)
Deaths	Middle SDI	Female	Multiple myeloma	3	2	1998	2006	-0.034412	-0.288176	0.148004	No	.	0.658268	Rate	Age-standardized	-0.03_x000D_ (-0.29 to 0.15)
Deaths	Middle SDI	Female	Multiple myeloma	3	3	2006	2021	1.3977	1.31297	1.49489	Yes	.	0	Rate	Age-standardized	1.4_x000D_ (1.31 to 1.49)
Deaths	Middle SDI	Male	Multiple myeloma	5	0	1990	1992	1.09077	0.506739	1.84142	Yes	.	0.00079984	Rate	Age-standardized	1.09_x000D_ (0.51 to 1.84)
Deaths	Middle SDI	Male	Multiple myeloma	5	1	1992	1997	5.34652	5.12862	5.60225	Yes	.	0	Rate	Age-standardized	5.35_x000D_ (5.13 to 5.6)
Deaths	Middle SDI	Male	Multiple myeloma	5	2	1997	2002	1.71277	1.4843	2.02733	Yes	.	0	Rate	Age-standardized	1.71_x000D_ (1.48 to 2.03)
Deaths	Middle SDI	Male	Multiple myeloma	5	3	2002	2007	0.481529	-0.0726991	0.761748	No	.	0.0619876	Rate	Age-standardized	0.48_x000D_ (-0.07 to 0.76)
Deaths	Middle SDI	Male	Multiple myeloma	5	4	2007	2019	2.01266	1.94247	2.12582	Yes	.	0	Rate	Age-standardized	2.01_x000D_ (1.94 to 2.13)
Deaths	Middle SDI	Male	Multiple myeloma	5	5	2019	2021	0.408472	-0.214553	1.24003	No	.	0.129974	Rate	Age-standardized	0.41_x000D_ (-0.21 to 1.24)
Incidence	Global	Both	Multiple myeloma	5	0	1990	1992	0.959199	0.598027	1.32547	Yes	.	0	Rate	Age-standardized	0.96_x000D_ (0.6 to 1.33)
Incidence	Global	Both	Multiple myeloma	5	1	1992	1995	2.61112	2.33547	2.81697	Yes	.	0	Rate	Age-standardized	2.61_x000D_ (2.34 to 2.82)
Incidence	Global	Both	Multiple myeloma	5	2	1995	2000	1.29588	1.11303	1.42596	Yes	.	0	Rate	Age-standardized	1.3_x000D_ (1.11 to 1.43)
Incidence	Global	Both	Multiple myeloma	5	3	2000	2006	-0.0297252	-0.242751	0.0798834	No	.	0.537093	Rate	Age-standardized	-0.03_x000D_ (-0.24 to 0.08)
Incidence	Global	Both	Multiple myeloma	5	4	2006	2017	0.283566	0.236566	0.372558	Yes	.	0	Rate	Age-standardized	0.28_x000D_ (0.24 to 0.37)
Incidence	Global	Both	Multiple myeloma	5	5	2017	2021	-0.543074	-0.836466	-0.341057	Yes	.	0	Rate	Age-standardized	-0.54_x000D_ (-0.84 to -0.34)
Incidence	Global	Female	Multiple myeloma	5	0	1990	1992	0.969952	0.502293	1.65104	Yes	.	0.00079984	Rate	Age-standardized	0.97_x000D_ (0.5 to 1.65)
Incidence	Global	Female	Multiple myeloma	5	1	1992	1995	2.37769	1.93876	2.67421	Yes	.	0	Rate	Age-standardized	2.38_x000D_ (1.94 to 2.67)
Incidence	Global	Female	Multiple myeloma	5	2	1995	2000	1.23049	0.835597	1.37172	Yes	.	0.0287942	Rate	Age-standardized	1.23_x000D_ (0.84 to 1.37)
Incidence	Global	Female	Multiple myeloma	5	3	2000	2005	-0.458354	-0.768249	-0.215135	Yes	.	0.014797	Rate	Age-standardized	-0.46_x000D_ (-0.77 to -0.22)
Incidence	Global	Female	Multiple myeloma	5	4	2005	2017	-0.0625017	-0.1149	0.162921	No	.	0.260348	Rate	Age-standardized	-0.06_x000D_ (-0.11 to 0.16)
Incidence	Global	Female	Multiple myeloma	5	5	2017	2021	-0.734458	-1.10131	-0.480894	Yes	.	0.00039992	Rate	Age-standardized	-0.73_x000D_ (-1.1 to -0.48)
Incidence	Global	Male	Multiple myeloma	5	0	1990	1992	0.926591	0.466511	1.45328	Yes	.	0.00079984	Rate	Age-standardized	0.93_x000D_ (0.47 to 1.45)
Incidence	Global	Male	Multiple myeloma	5	1	1992	1995	2.81488	2.41225	3.08833	Yes	.	0	Rate	Age-standardized	2.81_x000D_ (2.41 to 3.09)
Incidence	Global	Male	Multiple myeloma	5	2	1995	2001	1.19936	1.05636	1.33467	Yes	.	0.00039992	Rate	Age-standardized	1.2_x000D_ (1.06 to 1.33)
Incidence	Global	Male	Multiple myeloma	5	3	2001	2006	0.200057	-0.104102	0.397936	No	.	0.163967	Rate	Age-standardized	0.2_x000D_ (-0.1 to 0.4)
Incidence	Global	Male	Multiple myeloma	5	4	2006	2018	0.527584	0.479965	0.7023	Yes	.	0	Rate	Age-standardized	0.53_x000D_ (0.48 to 0.7)
Incidence	Global	Male	Multiple myeloma	5	5	2018	2021	-0.701443	-1.18147	-0.331499	Yes	.	0.00039992	Rate	Age-standardized	-0.7_x000D_ (-1.18 to -0.33)
Incidence	High SDI	Both	Multiple myeloma	3	0	1990	1996	2.04195	1.7742	2.46736	Yes	.	0	Rate	Age-standardized	2.04_x000D_ (1.77 to 2.47)
Incidence	High SDI	Both	Multiple myeloma	3	1	1996	2002	0.875757	0.447801	1.23734	Yes	.	0.00559888	Rate	Age-standardized	0.88_x000D_ (0.45 to 1.24)
Incidence	High SDI	Both	Multiple myeloma	3	2	2002	2016	-0.239223	-0.343079	-0.143699	Yes	.	0.00079984	Rate	Age-standardized	-0.24_x000D_ (-0.34 to -0.14)
Incidence	High SDI	Both	Multiple myeloma	3	3	2016	2021	-1.5959	-2.08724	-1.23467	Yes	.	0.00079984	Rate	Age-standardized	-1.6_x000D_ (-2.09 to -1.23)
Incidence	High SDI	Female	Multiple myeloma	3	0	1990	1999	1.74539	1.51913	1.98662	Yes	.	0	Rate	Age-standardized	1.75_x000D_ (1.52 to 1.99)
Incidence	High SDI	Female	Multiple myeloma	3	1	1999	2010	-0.25715	-0.373404	1.9032	No	.	0.178764	Rate	Age-standardized	-0.26_x000D_ (-0.37 to 1.9)
Incidence	High SDI	Female	Multiple myeloma	3	2	2010	2016	-0.807697	-1.28039	-0.342206	Yes	.	0.0039992	Rate	Age-standardized	-0.81_x000D_ (-1.28 to -0.34)
Incidence	High SDI	Female	Multiple myeloma	3	3	2016	2021	-1.89745	-2.56676	-1.52955	Yes	.	0	Rate	Age-standardized	-1.9_x000D_ (-2.57 to -1.53)
Incidence	High SDI	Male	Multiple myeloma	3	0	1990	1996	1.97596	1.72735	2.36696	Yes	.	0	Rate	Age-standardized	1.98_x000D_ (1.73 to 2.37)
Incidence	High SDI	Male	Multiple myeloma	3	1	1996	2002	0.859976	0.479207	1.18713	Yes	.	0.00359928	Rate	Age-standardized	0.86_x000D_ (0.48 to 1.19)
Incidence	High SDI	Male	Multiple myeloma	3	2	2002	2017	-0.136865	-0.217812	-0.0564936	Yes	.	0.0039992	Rate	Age-standardized	-0.14_x000D_ (-0.22 to -0.06)
Incidence	High SDI	Male	Multiple myeloma	3	3	2017	2021	-1.61187	-2.24112	-1.18511	Yes	.	0	Rate	Age-standardized	-1.61_x000D_ (-2.24 to -1.19)
Incidence	High-middle SDI	Both	Multiple myeloma	2	0	1990	1999	2.30511	2.12277	2.48196	Yes	.	0	Rate	Age-standardized	2.31_x000D_ (2.12 to 2.48)
Incidence	High-middle SDI	Both	Multiple myeloma	2	1	1999	2018	0.721958	0.669744	0.784034	Yes	.	0	Rate	Age-standardized	0.72_x000D_ (0.67 to 0.78)
Incidence	High-middle SDI	Both	Multiple myeloma	2	2	2018	2021	-0.569981	-1.56001	0.0490719	No	.	0.0711858	Rate	Age-standardized	-0.57_x000D_ (-1.56 to 0.05)
Incidence	High-middle SDI	Female	Multiple myeloma	2	0	1990	1999	2.15474	2.03426	2.26774	Yes	.	0	Rate	Age-standardized	2.15_x000D_ (2.03 to 2.27)
Incidence	High-middle SDI	Female	Multiple myeloma	2	1	1999	2019	0.423644	0.391309	0.470005	Yes	.	0	Rate	Age-standardized	0.42_x000D_ (0.39 to 0.47)
Incidence	High-middle SDI	Female	Multiple myeloma	2	2	2019	2021	-0.879345	-1.5107	-0.0296234	Yes	.	0.0443911	Rate	Age-standardized	-0.88_x000D_ (-1.51 to -0.03)
Incidence	High-middle SDI	Male	Multiple myeloma	2	0	1990	1998	2.57636	2.3335	2.86916	Yes	.	0	Rate	Age-standardized	2.58_x000D_ (2.33 to 2.87)
Incidence	High-middle SDI	Male	Multiple myeloma	2	1	1998	2015	0.988629	0.90581	1.08446	Yes	.	0	Rate	Age-standardized	0.99_x000D_ (0.91 to 1.08)
Incidence	High-middle SDI	Male	Multiple myeloma	2	2	2015	2021	0.0766059	-0.464692	0.39688	No	.	0.677065	Rate	Age-standardized	0.08_x000D_ (-0.46 to 0.4)
Incidence	Low SDI	Both	Multiple myeloma	4	0	1990	1994	0.822188	0.540772	1.22072	Yes	.	0	Rate	Age-standardized	0.82_x000D_ (0.54 to 1.22)
Incidence	Low SDI	Both	Multiple myeloma	4	1	1994	2005	-0.0564904	-0.186568	0.0185221	No	.	0.119576	Rate	Age-standardized	-0.06_x000D_ (-0.19 to 0.02)
Incidence	Low SDI	Both	Multiple myeloma	4	2	2005	2009	1.032	0.474733	1.63242	Yes	.	0.00519896	Rate	Age-standardized	1.03_x000D_ (0.47 to 1.63)
Incidence	Low SDI	Both	Multiple myeloma	4	3	2009	2018	2.27955	2.19176	2.55065	Yes	.	0	Rate	Age-standardized	2.28_x000D_ (2.19 to 2.55)
Incidence	Low SDI	Both	Multiple myeloma	4	4	2018	2021	1.48352	0.842	1.89693	Yes	.	0	Rate	Age-standardized	1.48_x000D_ (0.84 to 1.9)
Incidence	Low SDI	Female	Multiple myeloma	5	0	1990	1995	0.865644	0.714301	1.1111	Yes	.	0	Rate	Age-standardized	0.87_x000D_ (0.71 to 1.11)
Incidence	Low SDI	Female	Multiple myeloma	5	1	1995	1998	-0.242127	-0.421891	0.159247	No	.	0.244751	Rate	Age-standardized	-0.24_x000D_ (-0.42 to 0.16)
Incidence	Low SDI	Female	Multiple myeloma	5	2	1998	2007	0.423334	0.306083	0.585346	Yes	.	0.0107978	Rate	Age-standardized	0.42_x000D_ (0.31 to 0.59)
Incidence	Low SDI	Female	Multiple myeloma	5	3	2007	2010	1.48005	0.732421	2.12534	Yes	.	0.00039992	Rate	Age-standardized	1.48_x000D_ (0.73 to 2.13)
Incidence	Low SDI	Female	Multiple myeloma	5	4	2010	2018	2.3635	2.27495	2.66	Yes	.	0	Rate	Age-standardized	2.36_x000D_ (2.27 to 2.66)
Incidence	Low SDI	Female	Multiple myeloma	5	5	2018	2021	1.50395	0.984843	1.85341	Yes	.	0	Rate	Age-standardized	1.5_x000D_ (0.98 to 1.85)
Incidence	Low SDI	Male	Multiple myeloma	4	0	1990	1994	0.745228	0.435569	1.20346	Yes	.	0	Rate	Age-standardized	0.75_x000D_ (0.44 to 1.2)
Incidence	Low SDI	Male	Multiple myeloma	4	1	1994	2006	-0.258468	-0.334572	-0.194517	Yes	.	0	Rate	Age-standardized	-0.26_x000D_ (-0.33 to -0.19)
Incidence	Low SDI	Male	Multiple myeloma	4	2	2006	2012	1.71716	1.40118	1.8435	Yes	.	0.00519896	Rate	Age-standardized	1.72_x000D_ (1.4 to 1.84)
Incidence	Low SDI	Male	Multiple myeloma	4	3	2012	2015	2.89826	2.37903	3.14992	Yes	.	0	Rate	Age-standardized	2.9_x000D_ (2.38 to 3.15)
Incidence	Low SDI	Male	Multiple myeloma	4	4	2015	2021	1.73873	1.46507	1.88186	Yes	.	0	Rate	Age-standardized	1.74_x000D_ (1.47 to 1.88)
Incidence	Low-middle SDI	Both	Multiple myeloma	5	0	1990	1992	1.40955	1.02062	2.08919	Yes	.	0	Rate	Age-standardized	1.41_x000D_ (1.02 to 2.09)
Incidence	Low-middle SDI	Both	Multiple myeloma	5	1	1992	1997	2.2837	1.03329	2.62254	Yes	.	0	Rate	Age-standardized	2.28_x000D_ (1.03 to 2.62)
Incidence	Low-middle SDI	Both	Multiple myeloma	5	2	1997	2006	1.04012	0.918583	1.53436	Yes	.	0	Rate	Age-standardized	1.04_x000D_ (0.92 to 1.53)
Incidence	Low-middle SDI	Both	Multiple myeloma	5	3	2006	2013	1.92971	1.7631	2.12111	Yes	.	0	Rate	Age-standardized	1.93_x000D_ (1.76 to 2.12)
Incidence	Low-middle SDI	Both	Multiple myeloma	5	4	2013	2019	2.71837	2.58462	2.97013	Yes	.	0	Rate	Age-standardized	2.72_x000D_ (2.58 to 2.97)
Incidence	Low-middle SDI	Both	Multiple myeloma	5	5	2019	2021	0.621458	0.178513	1.27282	Yes	.	0.00479904	Rate	Age-standardized	0.62_x000D_ (0.18 to 1.27)
Incidence	Low-middle SDI	Female	Multiple myeloma	5	0	1990	1992	0.903506	0.388984	1.52552	Yes	.	0	Rate	Age-standardized	0.9_x000D_ (0.39 to 1.53)
Incidence	Low-middle SDI	Female	Multiple myeloma	5	1	1992	1995	2.71296	2.2545	3.01637	Yes	.	0	Rate	Age-standardized	2.71_x000D_ (2.25 to 3.02)
Incidence	Low-middle SDI	Female	Multiple myeloma	5	2	1995	2009	1.20003	1.10649	1.24354	Yes	.	0	Rate	Age-standardized	1.2_x000D_ (1.11 to 1.24)
Incidence	Low-middle SDI	Female	Multiple myeloma	5	3	2009	2014	2.15766	1.30411	2.42931	Yes	.	0	Rate	Age-standardized	2.16_x000D_ (1.3 to 2.43)
Incidence	Low-middle SDI	Female	Multiple myeloma	5	4	2014	2018	2.81525	2.47471	3.17578	Yes	.	0	Rate	Age-standardized	2.82_x000D_ (2.47 to 3.18)
Incidence	Low-middle SDI	Female	Multiple myeloma	5	5	2018	2021	1.06751	0.603907	1.49189	Yes	.	0.00639872	Rate	Age-standardized	1.07_x000D_ (0.6 to 1.49)
Incidence	Low-middle SDI	Male	Multiple myeloma	4	0	1990	1998	2.15169	1.97285	2.34875	Yes	.	0	Rate	Age-standardized	2.15_x000D_ (1.97 to 2.35)
Incidence	Low-middle SDI	Male	Multiple myeloma	4	1	1998	2006	1.02877	0.541606	1.23997	Yes	.	0.00159968	Rate	Age-standardized	1.03_x000D_ (0.54 to 1.24)
Incidence	Low-middle SDI	Male	Multiple myeloma	4	2	2006	2013	2.14293	1.32266	2.37127	Yes	.	0.00079984	Rate	Age-standardized	2.14_x000D_ (1.32 to 2.37)
Incidence	Low-middle SDI	Male	Multiple myeloma	4	3	2013	2019	2.78637	2.55604	3.39436	Yes	.	0	Rate	Age-standardized	2.79_x000D_ (2.56 to 3.39)
Incidence	Low-middle SDI	Male	Multiple myeloma	4	4	2019	2021	0.879105	0.0446807	1.74717	Yes	.	0.0479904	Rate	Age-standardized	0.88_x000D_ (0.04 to 1.75)
Incidence	Middle SDI	Both	Multiple myeloma	5	0	1990	1992	1.6877	1.17502	2.26242	Yes	.	0	Rate	Age-standardized	1.69_x000D_ (1.18 to 2.26)
Incidence	Middle SDI	Both	Multiple myeloma	5	1	1992	1997	5.64639	5.45261	5.86801	Yes	.	0	Rate	Age-standardized	5.65_x000D_ (5.45 to 5.87)
Incidence	Middle SDI	Both	Multiple myeloma	5	2	1997	2000	2.07413	1.67243	2.41509	Yes	.	0	Rate	Age-standardized	2.07_x000D_ (1.67 to 2.42)
Incidence	Middle SDI	Both	Multiple myeloma	5	3	2000	2007	0.764835	0.547831	0.882889	Yes	.	0.00039992	Rate	Age-standardized	0.76_x000D_ (0.55 to 0.88)
Incidence	Middle SDI	Both	Multiple myeloma	5	4	2007	2019	2.30625	2.24741	2.39522	Yes	.	0	Rate	Age-standardized	2.31_x000D_ (2.25 to 2.4)
Incidence	Middle SDI	Both	Multiple myeloma	5	5	2019	2021	1.04209	0.528353	1.75758	Yes	.	0	Rate	Age-standardized	1.04_x000D_ (0.53 to 1.76)
Incidence	Middle SDI	Female	Multiple myeloma	3	0	1990	1992	2.22049	1.50794	3.41617	Yes	.	0	Rate	Age-standardized	2.22_x000D_ (1.51 to 3.42)
Incidence	Middle SDI	Female	Multiple myeloma	3	1	1992	1998	5.28112	5.07783	5.60079	Yes	.	0	Rate	Age-standardized	5.28_x000D_ (5.08 to 5.6)
Incidence	Middle SDI	Female	Multiple myeloma	3	2	1998	2006	0.277419	0.0457409	0.440924	Yes	.	0.0179964	Rate	Age-standardized	0.28_x000D_ (0.05 to 0.44)
Incidence	Middle SDI	Female	Multiple myeloma	3	3	2006	2021	1.87659	1.80032	1.96428	Yes	.	0	Rate	Age-standardized	1.88_x000D_ (1.8 to 1.96)
Incidence	Middle SDI	Male	Multiple myeloma	5	0	1990	1992	1.44572	0.939837	2.03916	Yes	.	0	Rate	Age-standardized	1.45_x000D_ (0.94 to 2.04)
Incidence	Middle SDI	Male	Multiple myeloma	5	1	1992	1997	5.65568	5.45997	5.86629	Yes	.	0	Rate	Age-standardized	5.66_x000D_ (5.46 to 5.87)
Incidence	Middle SDI	Male	Multiple myeloma	5	2	1997	2001	2.22465	1.95142	2.62329	Yes	.	0	Rate	Age-standardized	2.22_x000D_ (1.95 to 2.62)
Incidence	Middle SDI	Male	Multiple myeloma	5	3	2001	2007	1.03564	0.739297	1.21543	Yes	.	0	Rate	Age-standardized	1.04_x000D_ (0.74 to 1.22)
Incidence	Middle SDI	Male	Multiple myeloma	5	4	2007	2019	2.58419	2.52233	2.67175	Yes	.	0	Rate	Age-standardized	2.58_x000D_ (2.52 to 2.67)
Incidence	Middle SDI	Male	Multiple myeloma	5	5	2019	2021	1.02262	0.500463	1.76562	Yes	.	0.00039992	Rate	Age-standardized	1.02_x000D_ (0.5 to 1.77)

## Sheet: Table S9
Table S9. The ASIR,ASMR and AS-DALYsREAPC values and 95% confidence intervals
location	measure	sex	cause	age	EAPC	LCI	UCI	EAPC_95CI
Argentina	Deaths	Male	Multiple myeloma	All ages	0.433573	0.346572	0.520649	0.43_x000D_ (0.35 to 0.52)
Argentina	Deaths	Male	Multiple myeloma	Age-standardized	-0.284913	-0.381189	-0.188544	-0.28_x000D_ (-0.38 to -0.19)
Argentina	Deaths	Female	Multiple myeloma	All ages	0.128466	-0.130529	0.388134	0.13_x000D_ (-0.13 to 0.39)
Argentina	Deaths	Female	Multiple myeloma	Age-standardized	-0.657707	-0.888864	-0.426011	-0.66_x000D_ (-0.89 to -0.43)
Argentina	Deaths	Both	Multiple myeloma	All ages	0.285703	0.133935	0.4377	0.29_x000D_ (0.13 to 0.44)
Argentina	Deaths	Both	Multiple myeloma	Age-standardized	-0.461383	-0.611662	-0.310876	-0.46_x000D_ (-0.61 to -0.31)
Argentina	DALYs (Disability-Adjusted Life Years)	Male	Multiple myeloma	All ages	0.319897	0.233691	0.406177	0.32_x000D_ (0.23 to 0.41)
Argentina	DALYs (Disability-Adjusted Life Years)	Male	Multiple myeloma	Age-standardized	-0.306158	-0.413207	-0.198994	-0.31_x000D_ (-0.41 to -0.2)
Argentina	DALYs (Disability-Adjusted Life Years)	Female	Multiple myeloma	All ages	-0.121574	-0.330157	0.0874446	-0.12_x000D_ (-0.33 to 0.09)
Argentina	DALYs (Disability-Adjusted Life Years)	Female	Multiple myeloma	Age-standardized	-0.739834	-0.955344	-0.523855	-0.74_x000D_ (-0.96 to -0.52)
Argentina	DALYs (Disability-Adjusted Life Years)	Both	Multiple myeloma	All ages	0.115921	-0.00805489	0.24005	0.12_x000D_ (-0.01 to 0.24)
Argentina	DALYs (Disability-Adjusted Life Years)	Both	Multiple myeloma	Age-standardized	-0.494963	-0.643189	-0.346516	-0.49_x000D_ (-0.64 to -0.35)
Argentina	Incidence	Male	Multiple myeloma	All ages	0.754316	0.659373	0.849348	0.75_x000D_ (0.66 to 0.85)
Argentina	Incidence	Male	Multiple myeloma	Age-standardized	0.0684845	-0.0414672	0.178557	0.07_x000D_ (-0.04 to 0.18)
Argentina	Incidence	Female	Multiple myeloma	All ages	0.341625	0.0944588	0.589402	0.34_x000D_ (0.09 to 0.59)
Argentina	Incidence	Female	Multiple myeloma	Age-standardized	-0.349871	-0.583662	-0.11553	-0.35_x000D_ (-0.58 to -0.12)
Argentina	Incidence	Both	Multiple myeloma	All ages	0.558062	0.407218	0.709133	0.56_x000D_ (0.41 to 0.71)
Argentina	Incidence	Both	Multiple myeloma	Age-standardized	-0.120993	-0.280915	0.0391851	-0.12_x000D_ (-0.28 to 0.04)
Hungary	Deaths	Male	Multiple myeloma	All ages	1.37696	1.15181	1.60262	1.38_x000D_ (1.15 to 1.6)
Hungary	Deaths	Male	Multiple myeloma	Age-standardized	0.155689	-0.109414	0.421496	0.16_x000D_ (-0.11 to 0.42)
Hungary	Deaths	Female	Multiple myeloma	All ages	1.20762	0.965686	1.45014	1.21_x000D_ (0.97 to 1.45)
Hungary	Deaths	Female	Multiple myeloma	Age-standardized	-0.0880227	-0.343867	0.168479	-0.09_x000D_ (-0.34 to 0.17)
Hungary	Deaths	Both	Multiple myeloma	All ages	1.28575	1.0581	1.51391	1.29_x000D_ (1.06 to 1.51)
Hungary	Deaths	Both	Multiple myeloma	Age-standardized	0.0078968	-0.2421	0.25852	0.01_x000D_ (-0.24 to 0.26)
Hungary	DALYs (Disability-Adjusted Life Years)	Male	Multiple myeloma	All ages	0.980721	0.761631	1.20029	0.98_x000D_ (0.76 to 1.2)
Hungary	DALYs (Disability-Adjusted Life Years)	Male	Multiple myeloma	Age-standardized	-0.107452	-0.361798	0.147543	-0.11_x000D_ (-0.36 to 0.15)
Hungary	DALYs (Disability-Adjusted Life Years)	Female	Multiple myeloma	All ages	0.833922	0.586559	1.08189	0.83_x000D_ (0.59 to 1.08)
Hungary	DALYs (Disability-Adjusted Life Years)	Female	Multiple myeloma	Age-standardized	-0.219595	-0.480322	0.0418147	-0.22_x000D_ (-0.48 to 0.04)
Hungary	DALYs (Disability-Adjusted Life Years)	Both	Multiple myeloma	All ages	0.904181	0.677637	1.13124	0.9_x000D_ (0.68 to 1.13)
Hungary	DALYs (Disability-Adjusted Life Years)	Both	Multiple myeloma	Age-standardized	-0.176732	-0.423995	0.0711459	-0.18_x000D_ (-0.42 to 0.07)
Hungary	Incidence	Male	Multiple myeloma	All ages	1.54372	1.30602	1.78197	1.54_x000D_ (1.31 to 1.78)
Hungary	Incidence	Male	Multiple myeloma	Age-standardized	0.373415	0.0959416	0.651658	0.37_x000D_ (0.1 to 0.65)
Hungary	Incidence	Female	Multiple myeloma	All ages	1.38643	1.12384	1.64969	1.39_x000D_ (1.12 to 1.65)
Hungary	Incidence	Female	Multiple myeloma	Age-standardized	0.225452	-0.0513834	0.503054	0.23_x000D_ (-0.05 to 0.5)
Hungary	Incidence	Both	Multiple myeloma	All ages	1.45927	1.21454	1.70459	1.46_x000D_ (1.21 to 1.7)
Hungary	Incidence	Both	Multiple myeloma	Age-standardized	0.279101	0.0121714	0.546743	0.28_x000D_ (0.01 to 0.55)
Philippines	Deaths	Male	Multiple myeloma	All ages	3.12987	3.0428	3.21702	3.13_x000D_ (3.04 to 3.22)
Philippines	Deaths	Male	Multiple myeloma	Age-standardized	1.87526	1.82291	1.92764	1.88_x000D_ (1.82 to 1.93)
Philippines	Deaths	Female	Multiple myeloma	All ages	3.09759	2.97661	3.21872	3.1_x000D_ (2.98 to 3.22)
Philippines	Deaths	Female	Multiple myeloma	Age-standardized	1.33653	1.25844	1.41469	1.34_x000D_ (1.26 to 1.41)
Philippines	Deaths	Both	Multiple myeloma	All ages	3.11057	3.0159	3.20533	3.11_x000D_ (3.02 to 3.21)
Philippines	Deaths	Both	Multiple myeloma	Age-standardized	1.58159	1.53352	1.62968	1.58_x000D_ (1.53 to 1.63)
Philippines	DALYs (Disability-Adjusted Life Years)	Male	Multiple myeloma	All ages	3.00433	2.92212	3.08662	3_x000D_ (2.92 to 3.09)
Philippines	DALYs (Disability-Adjusted Life Years)	Male	Multiple myeloma	Age-standardized	1.79503	1.73271	1.85738	1.8_x000D_ (1.73 to 1.86)
Philippines	DALYs (Disability-Adjusted Life Years)	Female	Multiple myeloma	All ages	2.99789	2.89572	3.10016	3_x000D_ (2.9 to 3.1)
Philippines	DALYs (Disability-Adjusted Life Years)	Female	Multiple myeloma	Age-standardized	1.42497	1.37163	1.47834	1.42_x000D_ (1.37 to 1.48)
Philippines	DALYs (Disability-Adjusted Life Years)	Both	Multiple myeloma	All ages	2.99966	2.92102	3.07835	3_x000D_ (2.92 to 3.08)
Philippines	DALYs (Disability-Adjusted Life Years)	Both	Multiple myeloma	Age-standardized	1.59404	1.55659	1.63152	1.59_x000D_ (1.56 to 1.63)
Philippines	Incidence	Male	Multiple myeloma	All ages	3.17814	3.07377	3.28261	3.18_x000D_ (3.07 to 3.28)
Philippines	Incidence	Male	Multiple myeloma	Age-standardized	1.9123	1.85052	1.97411	1.91_x000D_ (1.85 to 1.97)
Philippines	Incidence	Female	Multiple myeloma	All ages	3.1698	3.03875	3.30102	3.17_x000D_ (3.04 to 3.3)
Philippines	Incidence	Female	Multiple myeloma	Age-standardized	1.46203	1.38303	1.54109	1.46_x000D_ (1.38 to 1.54)
Philippines	Incidence	Both	Multiple myeloma	All ages	3.17154	3.06242	3.28078	3.17_x000D_ (3.06 to 3.28)
Philippines	Incidence	Both	Multiple myeloma	Age-standardized	1.66622	1.61127	1.7212	1.67_x000D_ (1.61 to 1.72)
Germany	Deaths	Male	Multiple myeloma	All ages	2.43179	2.27028	2.59356	2.43_x000D_ (2.27 to 2.59)
Germany	Deaths	Male	Multiple myeloma	Age-standardized	0.265171	0.107182	0.42341	0.27_x000D_ (0.11 to 0.42)
Germany	Deaths	Female	Multiple myeloma	All ages	1.30085	1.10207	1.50001	1.3_x000D_ (1.1 to 1.5)
Germany	Deaths	Female	Multiple myeloma	Age-standardized	0.040521	-0.18313	0.264674	0.04_x000D_ (-0.18 to 0.26)
Germany	Deaths	Both	Multiple myeloma	All ages	1.8674	1.69654	2.03855	1.87_x000D_ (1.7 to 2.04)
Germany	Deaths	Both	Multiple myeloma	Age-standardized	0.278732	0.0893101	0.468513	0.28_x000D_ (0.09 to 0.47)
Germany	DALYs (Disability-Adjusted Life Years)	Male	Multiple myeloma	All ages	1.78481	1.57314	1.99693	1.78_x000D_ (1.57 to 2)
Germany	DALYs (Disability-Adjusted Life Years)	Male	Multiple myeloma	Age-standardized	0.0964666	-0.0791207	0.272363	0.1_x000D_ (-0.08 to 0.27)
Germany	DALYs (Disability-Adjusted Life Years)	Female	Multiple myeloma	All ages	0.835734	0.618446	1.05349	0.84_x000D_ (0.62 to 1.05)
Germany	DALYs (Disability-Adjusted Life Years)	Female	Multiple myeloma	Age-standardized	-0.234462	-0.470859	0.00249659	-0.23_x000D_ (-0.47 to 0)
Germany	DALYs (Disability-Adjusted Life Years)	Both	Multiple myeloma	All ages	1.34631	1.13806	1.55498	1.35_x000D_ (1.14 to 1.55)
Germany	DALYs (Disability-Adjusted Life Years)	Both	Multiple myeloma	Age-standardized	0.0371266	-0.168252	0.242928	0.04_x000D_ (-0.17 to 0.24)
Germany	Incidence	Male	Multiple myeloma	All ages	3.01932	2.67241	3.3674	3.02_x000D_ (2.67 to 3.37)
Germany	Incidence	Male	Multiple myeloma	Age-standardized	1.0933	0.778731	1.40885	1.09_x000D_ (0.78 to 1.41)
Germany	Incidence	Female	Multiple myeloma	All ages	1.52052	1.21078	1.8312	1.52_x000D_ (1.21 to 1.83)
Germany	Incidence	Female	Multiple myeloma	Age-standardized	0.37226	0.00766348	0.738185	0.37_x000D_ (0.01 to 0.74)
Germany	Incidence	Both	Multiple myeloma	All ages	2.29011	1.97136	2.60987	2.29_x000D_ (1.97 to 2.61)
Germany	Incidence	Both	Multiple myeloma	Age-standardized	0.85229	0.512258	1.19347	0.85_x000D_ (0.51 to 1.19)
Greece	Deaths	Male	Multiple myeloma	All ages	3.18085	3.07082	3.29099	3.18_x000D_ (3.07 to 3.29)
Greece	Deaths	Male	Multiple myeloma	Age-standardized	1.13471	1.02799	1.24154	1.13_x000D_ (1.03 to 1.24)
Greece	Deaths	Female	Multiple myeloma	All ages	2.83217	2.74191	2.92251	2.83_x000D_ (2.74 to 2.92)
Greece	Deaths	Female	Multiple myeloma	Age-standardized	0.754636	0.614049	0.895419	0.75_x000D_ (0.61 to 0.9)
Greece	Deaths	Both	Multiple myeloma	All ages	3.00739	2.92953	3.08531	3.01_x000D_ (2.93 to 3.09)
Greece	Deaths	Both	Multiple myeloma	Age-standardized	0.944359	0.835986	1.05285	0.94_x000D_ (0.84 to 1.05)
Greece	DALYs (Disability-Adjusted Life Years)	Male	Multiple myeloma	All ages	2.55956	2.45968	2.65955	2.56_x000D_ (2.46 to 2.66)
Greece	DALYs (Disability-Adjusted Life Years)	Male	Multiple myeloma	Age-standardized	1.07407	0.959643	1.18862	1.07_x000D_ (0.96 to 1.19)
Greece	DALYs (Disability-Adjusted Life Years)	Female	Multiple myeloma	All ages	2.1361	2.04958	2.22269	2.14_x000D_ (2.05 to 2.22)
Greece	DALYs (Disability-Adjusted Life Years)	Female	Multiple myeloma	Age-standardized	0.631081	0.544824	0.717411	0.63_x000D_ (0.54 to 0.72)
Greece	DALYs (Disability-Adjusted Life Years)	Both	Multiple myeloma	All ages	2.35478	2.28479	2.42482	2.35_x000D_ (2.28 to 2.42)
Greece	DALYs (Disability-Adjusted Life Years)	Both	Multiple myeloma	Age-standardized	0.868316	0.787823	0.948872	0.87_x000D_ (0.79 to 0.95)
Greece	Incidence	Male	Multiple myeloma	All ages	3.22954	3.12861	3.33055	3.23_x000D_ (3.13 to 3.33)
Greece	Incidence	Male	Multiple myeloma	Age-standardized	1.53669	1.3845	1.68911	1.54_x000D_ (1.38 to 1.69)
Greece	Incidence	Female	Multiple myeloma	All ages	2.75362	2.65046	2.85689	2.75_x000D_ (2.65 to 2.86)
Greece	Incidence	Female	Multiple myeloma	Age-standardized	1.04776	0.916741	1.17895	1.05_x000D_ (0.92 to 1.18)
Greece	Incidence	Both	Multiple myeloma	All ages	2.99783	2.91372	3.082	3_x000D_ (2.91 to 3.08)
Greece	Incidence	Both	Multiple myeloma	Age-standardized	1.30695	1.17328	1.44079	1.31_x000D_ (1.17 to 1.44)
Sri Lanka	Deaths	Male	Multiple myeloma	All ages	3.41922	3.23723	3.60152	3.42_x000D_ (3.24 to 3.6)
Sri Lanka	Deaths	Male	Multiple myeloma	Age-standardized	1.51653	1.28912	1.74445	1.52_x000D_ (1.29 to 1.74)
Sri Lanka	Deaths	Female	Multiple myeloma	All ages	3.86476	3.71226	4.01748	3.86_x000D_ (3.71 to 4.02)
Sri Lanka	Deaths	Female	Multiple myeloma	Age-standardized	1.25637	1.09419	1.41881	1.26_x000D_ (1.09 to 1.42)
Sri Lanka	Deaths	Both	Multiple myeloma	All ages	3.60638	3.4495	3.7635	3.61_x000D_ (3.45 to 3.76)
Sri Lanka	Deaths	Both	Multiple myeloma	Age-standardized	1.30198	1.11966	1.48464	1.3_x000D_ (1.12 to 1.48)
Sri Lanka	DALYs (Disability-Adjusted Life Years)	Male	Multiple myeloma	All ages	3.16589	2.96133	3.37087	3.17_x000D_ (2.96 to 3.37)
Sri Lanka	DALYs (Disability-Adjusted Life Years)	Male	Multiple myeloma	Age-standardized	1.37444	1.15404	1.59532	1.37_x000D_ (1.15 to 1.6)
Sri Lanka	DALYs (Disability-Adjusted Life Years)	Female	Multiple myeloma	All ages	3.55919	3.39379	3.72486	3.56_x000D_ (3.39 to 3.72)
Sri Lanka	DALYs (Disability-Adjusted Life Years)	Female	Multiple myeloma	Age-standardized	1.22716	1.06771	1.38687	1.23_x000D_ (1.07 to 1.39)
Sri Lanka	DALYs (Disability-Adjusted Life Years)	Both	Multiple myeloma	All ages	3.3239	3.15127	3.49681	3.32_x000D_ (3.15 to 3.5)
Sri Lanka	DALYs (Disability-Adjusted Life Years)	Both	Multiple myeloma	Age-standardized	1.24032	1.06425	1.41671	1.24_x000D_ (1.06 to 1.42)
Sri Lanka	Incidence	Male	Multiple myeloma	All ages	3.90547	3.73081	4.08043	3.91_x000D_ (3.73 to 4.08)
Sri Lanka	Incidence	Male	Multiple myeloma	Age-standardized	1.97301	1.76401	2.18244	1.97_x000D_ (1.76 to 2.18)
Sri Lanka	Incidence	Female	Multiple myeloma	All ages	4.39795	4.23063	4.56553	4.4_x000D_ (4.23 to 4.57)
Sri Lanka	Incidence	Female	Multiple myeloma	Age-standardized	1.85123	1.68363	2.01911	1.85_x000D_ (1.68 to 2.02)
Sri Lanka	Incidence	Both	Multiple myeloma	All ages	4.11599	3.95592	4.27631	4.12_x000D_ (3.96 to 4.28)
Sri Lanka	Incidence	Both	Multiple myeloma	Age-standardized	1.83704	1.66295	2.01142	1.84_x000D_ (1.66 to 2.01)
Brunei Darussalam	Deaths	Male	Multiple myeloma	All ages	1.83207	1.53592	2.12909	1.83_x000D_ (1.54 to 2.13)
Brunei Darussalam	Deaths	Male	Multiple myeloma	Age-standardized	0.224935	-0.056126	0.506787	0.22_x000D_ (-0.06 to 0.51)
Brunei Darussalam	Deaths	Female	Multiple myeloma	All ages	2.81919	2.54801	3.0911	2.82_x000D_ (2.55 to 3.09)
Brunei Darussalam	Deaths	Female	Multiple myeloma	Age-standardized	0.347918	0.197472	0.498589	0.35_x000D_ (0.2 to 0.5)
Brunei Darussalam	Deaths	Both	Multiple myeloma	All ages	2.22345	1.92871	2.51905	2.22_x000D_ (1.93 to 2.52)
Brunei Darussalam	Deaths	Both	Multiple myeloma	Age-standardized	0.122194	-0.0656574	0.310398	0.12_x000D_ (-0.07 to 0.31)
Brunei Darussalam	DALYs (Disability-Adjusted Life Years)	Male	Multiple myeloma	All ages	1.92611	1.63292	2.22014	1.93_x000D_ (1.63 to 2.22)
Brunei Darussalam	DALYs (Disability-Adjusted Life Years)	Male	Multiple myeloma	Age-standardized	-0.0869494	-0.313722	0.140339	-0.09_x000D_ (-0.31 to 0.14)
Brunei Darussalam	DALYs (Disability-Adjusted Life Years)	Female	Multiple myeloma	All ages	2.91045	2.65637	3.16517	2.91_x000D_ (2.66 to 3.17)
Brunei Darussalam	DALYs (Disability-Adjusted Life Years)	Female	Multiple myeloma	Age-standardized	0.238702	0.119137	0.35841	0.24_x000D_ (0.12 to 0.36)
Brunei Darussalam	DALYs (Disability-Adjusted Life Years)	Both	Multiple myeloma	All ages	2.30391	2.01454	2.5941	2.3_x000D_ (2.01 to 2.59)
Brunei Darussalam	DALYs (Disability-Adjusted Life Years)	Both	Multiple myeloma	Age-standardized	-0.0530444	-0.211535	0.105698	-0.05_x000D_ (-0.21 to 0.11)
Brunei Darussalam	Incidence	Male	Multiple myeloma	All ages	2.17553	1.88346	2.46843	2.18_x000D_ (1.88 to 2.47)
Brunei Darussalam	Incidence	Male	Multiple myeloma	Age-standardized	0.342474	0.0906835	0.594897	0.34_x000D_ (0.09 to 0.59)
Brunei Darussalam	Incidence	Female	Multiple myeloma	All ages	3.21283	2.95488	3.47142	3.21_x000D_ (2.95 to 3.47)
Brunei Darussalam	Incidence	Female	Multiple myeloma	Age-standardized	0.612669	0.464731	0.760826	0.61_x000D_ (0.46 to 0.76)
Brunei Darussalam	Incidence	Both	Multiple myeloma	All ages	2.58692	2.2993	2.87534	2.59_x000D_ (2.3 to 2.88)
Brunei Darussalam	Incidence	Both	Multiple myeloma	Age-standardized	0.326209	0.152501	0.500218	0.33_x000D_ (0.15 to 0.5)
Azerbaijan	Deaths	Male	Multiple myeloma	All ages	2.90085	2.35952	3.44504	2.9_x000D_ (2.36 to 3.45)
Azerbaijan	Deaths	Male	Multiple myeloma	Age-standardized	1.77269	1.26279	2.28516	1.77_x000D_ (1.26 to 2.29)
Azerbaijan	Deaths	Female	Multiple myeloma	All ages	2.59525	2.2161	2.9758	2.6_x000D_ (2.22 to 2.98)
Azerbaijan	Deaths	Female	Multiple myeloma	Age-standardized	1.54338	1.22656	1.86118	1.54_x000D_ (1.23 to 1.86)
Azerbaijan	Deaths	Both	Multiple myeloma	All ages	2.79362	2.32372	3.26569	2.79_x000D_ (2.32 to 3.27)
Azerbaijan	Deaths	Both	Multiple myeloma	Age-standardized	1.75828	1.33953	2.17876	1.76_x000D_ (1.34 to 2.18)
Azerbaijan	DALYs (Disability-Adjusted Life Years)	Male	Multiple myeloma	All ages	2.63135	2.00812	3.25838	2.63_x000D_ (2.01 to 3.26)
Azerbaijan	DALYs (Disability-Adjusted Life Years)	Male	Multiple myeloma	Age-standardized	1.51043	0.999256	2.0242	1.51_x000D_ (1 to 2.02)
Azerbaijan	DALYs (Disability-Adjusted Life Years)	Female	Multiple myeloma	All ages	2.52891	2.12988	2.92949	2.53_x000D_ (2.13 to 2.93)
Azerbaijan	DALYs (Disability-Adjusted Life Years)	Female	Multiple myeloma	Age-standardized	1.37659	1.06661	1.68751	1.38_x000D_ (1.07 to 1.69)
Azerbaijan	DALYs (Disability-Adjusted Life Years)	Both	Multiple myeloma	All ages	2.60902	2.08104	3.13974	2.61_x000D_ (2.08 to 3.14)
Azerbaijan	DALYs (Disability-Adjusted Life Years)	Both	Multiple myeloma	Age-standardized	1.49296	1.07253	1.91514	1.49_x000D_ (1.07 to 1.92)
Azerbaijan	Incidence	Male	Multiple myeloma	All ages	3.09711	2.50973	3.68786	3.1_x000D_ (2.51 to 3.69)
Azerbaijan	Incidence	Male	Multiple myeloma	Age-standardized	1.92335	1.39809	2.45133	1.92_x000D_ (1.4 to 2.45)
Azerbaijan	Incidence	Female	Multiple myeloma	All ages	2.84491	2.42278	3.26878	2.84_x000D_ (2.42 to 3.27)
Azerbaijan	Incidence	Female	Multiple myeloma	Age-standardized	1.71859	1.38294	2.05535	1.72_x000D_ (1.38 to 2.06)
Azerbaijan	Incidence	Both	Multiple myeloma	All ages	3.00985	2.49552	3.52676	3.01_x000D_ (2.5 to 3.53)
Azerbaijan	Incidence	Both	Multiple myeloma	Age-standardized	1.90246	1.46652	2.34026	1.9_x000D_ (1.47 to 2.34)
Chile	Deaths	Male	Multiple myeloma	All ages	2.57457	2.34528	2.80439	2.57_x000D_ (2.35 to 2.8)
Chile	Deaths	Male	Multiple myeloma	Age-standardized	0.491033	0.226021	0.756745	0.49_x000D_ (0.23 to 0.76)
Chile	Deaths	Female	Multiple myeloma	All ages	1.64266	1.40324	1.88264	1.64_x000D_ (1.4 to 1.88)
Chile	Deaths	Female	Multiple myeloma	Age-standardized	-0.521066	-0.790739	-0.250659	-0.52_x000D_ (-0.79 to -0.25)
Chile	Deaths	Both	Multiple myeloma	All ages	2.10758	1.89779	2.31779	2.11_x000D_ (1.9 to 2.32)
Chile	Deaths	Both	Multiple myeloma	Age-standardized	-0.0198436	-0.266609	0.227533	-0.02_x000D_ (-0.27 to 0.23)
Chile	DALYs (Disability-Adjusted Life Years)	Male	Multiple myeloma	All ages	2.21497	1.97497	2.45553	2.21_x000D_ (1.97 to 2.46)
Chile	DALYs (Disability-Adjusted Life Years)	Male	Multiple myeloma	Age-standardized	0.285996	0.0266704	0.545994	0.29_x000D_ (0.03 to 0.55)
Chile	DALYs (Disability-Adjusted Life Years)	Female	Multiple myeloma	All ages	1.29694	1.06753	1.52687	1.3_x000D_ (1.07 to 1.53)
Chile	DALYs (Disability-Adjusted Life Years)	Female	Multiple myeloma	Age-standardized	-0.667704	-0.925021	-0.409719	-0.67_x000D_ (-0.93 to -0.41)
Chile	DALYs (Disability-Adjusted Life Years)	Both	Multiple myeloma	All ages	1.77708	1.56852	1.98607	1.78_x000D_ (1.57 to 1.99)
Chile	DALYs (Disability-Adjusted Life Years)	Both	Multiple myeloma	Age-standardized	-0.169741	-0.405062	0.0661373	-0.17_x000D_ (-0.41 to 0.07)
Chile	Incidence	Male	Multiple myeloma	All ages	3.23169	2.98561	3.47835	3.23_x000D_ (2.99 to 3.48)
Chile	Incidence	Male	Multiple myeloma	Age-standardized	1.16953	0.897625	1.44217	1.17_x000D_ (0.9 to 1.44)
Chile	Incidence	Female	Multiple myeloma	All ages	2.21633	1.97128	2.46198	2.22_x000D_ (1.97 to 2.46)
Chile	Incidence	Female	Multiple myeloma	Age-standardized	0.136202	-0.137772	0.410927	0.14_x000D_ (-0.14 to 0.41)
Chile	Incidence	Both	Multiple myeloma	All ages	2.73333	2.51296	2.95418	2.73_x000D_ (2.51 to 2.95)
Chile	Incidence	Both	Multiple myeloma	Age-standardized	0.660542	0.409682	0.912028	0.66_x000D_ (0.41 to 0.91)
Iceland	Deaths	Male	Multiple myeloma	All ages	1.77302	1.62176	1.9245	1.77_x000D_ (1.62 to 1.92)
Iceland	Deaths	Male	Multiple myeloma	Age-standardized	0.339909	0.156115	0.52404	0.34_x000D_ (0.16 to 0.52)
Iceland	Deaths	Female	Multiple myeloma	All ages	1.0081	0.844921	1.17155	1.01_x000D_ (0.84 to 1.17)
Iceland	Deaths	Female	Multiple myeloma	Age-standardized	-0.25552	-0.459237	-0.0513864	-0.26_x000D_ (-0.46 to -0.05)
Iceland	Deaths	Both	Multiple myeloma	All ages	1.41203	1.28069	1.54354	1.41_x000D_ (1.28 to 1.54)
Iceland	Deaths	Both	Multiple myeloma	Age-standardized	0.0730255	-0.0960243	0.242361	0.07_x000D_ (-0.1 to 0.24)
Iceland	DALYs (Disability-Adjusted Life Years)	Male	Multiple myeloma	All ages	1.45504	1.32039	1.58987	1.46_x000D_ (1.32 to 1.59)
Iceland	DALYs (Disability-Adjusted Life Years)	Male	Multiple myeloma	Age-standardized	0.118772	-0.0398377	0.277633	0.12_x000D_ (-0.04 to 0.28)
Iceland	DALYs (Disability-Adjusted Life Years)	Female	Multiple myeloma	All ages	0.601913	0.436338	0.767762	0.6_x000D_ (0.44 to 0.77)
Iceland	DALYs (Disability-Adjusted Life Years)	Female	Multiple myeloma	Age-standardized	-0.608417	-0.816598	-0.3998	-0.61_x000D_ (-0.82 to -0.4)
Iceland	DALYs (Disability-Adjusted Life Years)	Both	Multiple myeloma	All ages	1.06548	0.941796	1.18931	1.07_x000D_ (0.94 to 1.19)
Iceland	DALYs (Disability-Adjusted Life Years)	Both	Multiple myeloma	Age-standardized	-0.192909	-0.351615	-0.0339508	-0.19_x000D_ (-0.35 to -0.03)
Iceland	Incidence	Male	Multiple myeloma	All ages	2.3298	2.14364	2.5163	2.33_x000D_ (2.14 to 2.52)
Iceland	Incidence	Male	Multiple myeloma	Age-standardized	0.9485	0.717141	1.18039	0.95_x000D_ (0.72 to 1.18)
Iceland	Incidence	Female	Multiple myeloma	All ages	1.39315	1.16776	1.61904	1.39_x000D_ (1.17 to 1.62)
Iceland	Incidence	Female	Multiple myeloma	Age-standardized	0.19652	-0.0781999	0.471995	0.2_x000D_ (-0.08 to 0.47)
Iceland	Incidence	Both	Multiple myeloma	All ages	1.89832	1.71315	2.08382	1.9_x000D_ (1.71 to 2.08)
Iceland	Incidence	Both	Multiple myeloma	Age-standardized	0.625883	0.393822	0.858479	0.63_x000D_ (0.39 to 0.86)
Georgia	Deaths	Male	Multiple myeloma	All ages	6.42336	5.68235	7.16957	6.42_x000D_ (5.68 to 7.17)
Georgia	Deaths	Male	Multiple myeloma	Age-standardized	5.33776	4.55149	6.12994	5.34_x000D_ (4.55 to 6.13)
Georgia	Deaths	Female	Multiple myeloma	All ages	8.11583	7.33487	8.90247	8.12_x000D_ (7.33 to 8.9)
Georgia	Deaths	Female	Multiple myeloma	Age-standardized	7.13993	6.34819	7.93756	7.14_x000D_ (6.35 to 7.94)
Georgia	Deaths	Both	Multiple myeloma	All ages	7.2104	6.48323	7.94253	7.21_x000D_ (6.48 to 7.94)
Georgia	Deaths	Both	Multiple myeloma	Age-standardized	6.18483	5.42617	6.94895	6.18_x000D_ (5.43 to 6.95)
Georgia	DALYs (Disability-Adjusted Life Years)	Male	Multiple myeloma	All ages	5.99303	5.21486	6.77695	5.99_x000D_ (5.21 to 6.78)
Georgia	DALYs (Disability-Adjusted Life Years)	Male	Multiple myeloma	Age-standardized	5.13029	4.34446	5.92203	5.13_x000D_ (4.34 to 5.92)
Georgia	DALYs (Disability-Adjusted Life Years)	Female	Multiple myeloma	All ages	7.85699	7.07239	8.64733	7.86_x000D_ (7.07 to 8.65)
Georgia	DALYs (Disability-Adjusted Life Years)	Female	Multiple myeloma	Age-standardized	7.03913	6.27392	7.80985	7.04_x000D_ (6.27 to 7.81)
Georgia	DALYs (Disability-Adjusted Life Years)	Both	Multiple myeloma	All ages	6.83134	6.08017	7.58784	6.83_x000D_ (6.08 to 7.59)
Georgia	DALYs (Disability-Adjusted Life Years)	Both	Multiple myeloma	Age-standardized	5.98179	5.23452	6.73435	5.98_x000D_ (5.23 to 6.73)
Georgia	Incidence	Male	Multiple myeloma	All ages	6.35694	5.60331	7.11594	6.36_x000D_ (5.6 to 7.12)
Georgia	Incidence	Male	Multiple myeloma	Age-standardized	5.34542	4.5588	6.13795	5.35_x000D_ (4.56 to 6.14)
Georgia	Incidence	Female	Multiple myeloma	All ages	8.0899	7.3025	8.88308	8.09_x000D_ (7.3 to 8.88)
Georgia	Incidence	Female	Multiple myeloma	Age-standardized	7.17741	6.39217	7.96844	7.18_x000D_ (6.39 to 7.97)
Georgia	Incidence	Both	Multiple myeloma	All ages	7.16474	6.42739	7.90719	7.16_x000D_ (6.43 to 7.91)
Georgia	Incidence	Both	Multiple myeloma	Age-standardized	6.20337	5.44801	6.96414	6.2_x000D_ (5.45 to 6.96)
Montenegro	Deaths	Male	Multiple myeloma	All ages	3.24472	3.04762	3.4422	3.24_x000D_ (3.05 to 3.44)
Montenegro	Deaths	Male	Multiple myeloma	Age-standardized	1.45958	1.15181	1.76829	1.46_x000D_ (1.15 to 1.77)
Montenegro	Deaths	Female	Multiple myeloma	All ages	2.7426	2.64606	2.83922	2.74_x000D_ (2.65 to 2.84)
Montenegro	Deaths	Female	Multiple myeloma	Age-standardized	1.15262	1.00819	1.29726	1.15_x000D_ (1.01 to 1.3)
Montenegro	Deaths	Both	Multiple myeloma	All ages	2.98014	2.84623	3.11422	2.98_x000D_ (2.85 to 3.11)
Montenegro	Deaths	Both	Multiple myeloma	Age-standardized	1.30992	1.09613	1.52416	1.31_x000D_ (1.1 to 1.52)
Montenegro	DALYs (Disability-Adjusted Life Years)	Male	Multiple myeloma	All ages	2.87732	2.70898	3.04594	2.88_x000D_ (2.71 to 3.05)
Montenegro	DALYs (Disability-Adjusted Life Years)	Male	Multiple myeloma	Age-standardized	1.27488	1.03928	1.51102	1.27_x000D_ (1.04 to 1.51)
Montenegro	DALYs (Disability-Adjusted Life Years)	Female	Multiple myeloma	All ages	2.38132	2.30998	2.45271	2.38_x000D_ (2.31 to 2.45)
Montenegro	DALYs (Disability-Adjusted Life Years)	Female	Multiple myeloma	Age-standardized	0.948826	0.854593	1.04315	0.95_x000D_ (0.85 to 1.04)
Montenegro	DALYs (Disability-Adjusted Life Years)	Both	Multiple myeloma	All ages	2.62082	2.51402	2.72773	2.62_x000D_ (2.51 to 2.73)
Montenegro	DALYs (Disability-Adjusted Life Years)	Both	Multiple myeloma	Age-standardized	1.11021	0.955552	1.26511	1.11_x000D_ (0.96 to 1.27)
Montenegro	Incidence	Male	Multiple myeloma	All ages	3.32786	3.10861	3.54758	3.33_x000D_ (3.11 to 3.55)
Montenegro	Incidence	Male	Multiple myeloma	Age-standardized	1.59655	1.28608	1.90796	1.6_x000D_ (1.29 to 1.91)
Montenegro	Incidence	Female	Multiple myeloma	All ages	2.82695	2.71202	2.94202	2.83_x000D_ (2.71 to 2.94)
Montenegro	Incidence	Female	Multiple myeloma	Age-standardized	1.3088	1.14892	1.46894	1.31_x000D_ (1.15 to 1.47)
Montenegro	Incidence	Both	Multiple myeloma	All ages	3.06159	2.90442	3.219	3.06_x000D_ (2.9 to 3.22)
Montenegro	Incidence	Both	Multiple myeloma	Age-standardized	1.45062	1.22616	1.67558	1.45_x000D_ (1.23 to 1.68)
Morocco	Deaths	Male	Multiple myeloma	All ages	3.78228	3.4525	4.11311	3.78_x000D_ (3.45 to 4.11)
Morocco	Deaths	Male	Multiple myeloma	Age-standardized	2.19066	1.98757	2.39416	2.19_x000D_ (1.99 to 2.39)
Morocco	Deaths	Female	Multiple myeloma	All ages	3.62214	3.47035	3.77414	3.62_x000D_ (3.47 to 3.77)
Morocco	Deaths	Female	Multiple myeloma	Age-standardized	1.83073	1.74747	1.91406	1.83_x000D_ (1.75 to 1.91)
Morocco	Deaths	Both	Multiple myeloma	All ages	3.71185	3.47076	3.95349	3.71_x000D_ (3.47 to 3.95)
Morocco	Deaths	Both	Multiple myeloma	Age-standardized	2.01007	1.87498	2.14535	2.01_x000D_ (1.87 to 2.15)
Morocco	DALYs (Disability-Adjusted Life Years)	Male	Multiple myeloma	All ages	3.6926	3.38628	3.99982	3.69_x000D_ (3.39 to 4)
Morocco	DALYs (Disability-Adjusted Life Years)	Male	Multiple myeloma	Age-standardized	2.07391	1.88388	2.26428	2.07_x000D_ (1.88 to 2.26)
Morocco	DALYs (Disability-Adjusted Life Years)	Female	Multiple myeloma	All ages	3.5791	3.45153	3.70683	3.58_x000D_ (3.45 to 3.71)
Morocco	DALYs (Disability-Adjusted Life Years)	Female	Multiple myeloma	Age-standardized	1.84762	1.77413	1.92116	1.85_x000D_ (1.77 to 1.92)
Morocco	DALYs (Disability-Adjusted Life Years)	Both	Multiple myeloma	All ages	3.6403	3.42695	3.85409	3.64_x000D_ (3.43 to 3.85)
Morocco	DALYs (Disability-Adjusted Life Years)	Both	Multiple myeloma	Age-standardized	1.95814	1.83762	2.0788	1.96_x000D_ (1.84 to 2.08)
Morocco	Incidence	Male	Multiple myeloma	All ages	4.06973	3.71952	4.42111	4.07_x000D_ (3.72 to 4.42)
Morocco	Incidence	Male	Multiple myeloma	Age-standardized	2.4352	2.21353	2.65735	2.44_x000D_ (2.21 to 2.66)
Morocco	Incidence	Female	Multiple myeloma	All ages	3.94084	3.77265	4.1093	3.94_x000D_ (3.77 to 4.11)
Morocco	Incidence	Female	Multiple myeloma	Age-standardized	2.13378	2.04031	2.22733	2.13_x000D_ (2.04 to 2.23)
Morocco	Incidence	Both	Multiple myeloma	All ages	4.01217	3.75344	4.27153	4.01_x000D_ (3.75 to 4.27)
Morocco	Incidence	Both	Multiple myeloma	Age-standardized	2.28121	2.12924	2.43341	2.28_x000D_ (2.13 to 2.43)
North Macedonia	Deaths	Male	Multiple myeloma	All ages	2.64428	2.49224	2.79655	2.64_x000D_ (2.49 to 2.8)
North Macedonia	Deaths	Male	Multiple myeloma	Age-standardized	1.0402	0.814751	1.26615	1.04_x000D_ (0.81 to 1.27)
North Macedonia	Deaths	Female	Multiple myeloma	All ages	2.9482	2.76147	3.13527	2.95_x000D_ (2.76 to 3.14)
North Macedonia	Deaths	Female	Multiple myeloma	Age-standardized	1.16228	0.998787	1.32603	1.16_x000D_ (1 to 1.33)
North Macedonia	Deaths	Both	Multiple myeloma	All ages	2.77632	2.61496	2.93795	2.78_x000D_ (2.61 to 2.94)
North Macedonia	Deaths	Both	Multiple myeloma	Age-standardized	1.03655	0.851571	1.22186	1.04_x000D_ (0.85 to 1.22)
North Macedonia	DALYs (Disability-Adjusted Life Years)	Male	Multiple myeloma	All ages	2.36873	2.20834	2.52937	2.37_x000D_ (2.21 to 2.53)
North Macedonia	DALYs (Disability-Adjusted Life Years)	Male	Multiple myeloma	Age-standardized	0.802013	0.614111	0.990265	0.8_x000D_ (0.61 to 0.99)
North Macedonia	DALYs (Disability-Adjusted Life Years)	Female	Multiple myeloma	All ages	2.59361	2.41899	2.76852	2.59_x000D_ (2.42 to 2.77)
North Macedonia	DALYs (Disability-Adjusted Life Years)	Female	Multiple myeloma	Age-standardized	0.988115	0.844934	1.1315	0.99_x000D_ (0.84 to 1.13)
North Macedonia	DALYs (Disability-Adjusted Life Years)	Both	Multiple myeloma	All ages	2.46803	2.30607	2.63025	2.47_x000D_ (2.31 to 2.63)
North Macedonia	DALYs (Disability-Adjusted Life Years)	Both	Multiple myeloma	Age-standardized	0.8592	0.700219	1.01843	0.86_x000D_ (0.7 to 1.02)
North Macedonia	Incidence	Male	Multiple myeloma	All ages	2.85808	2.69151	3.02492	2.86_x000D_ (2.69 to 3.02)
North Macedonia	Incidence	Male	Multiple myeloma	Age-standardized	1.2264	1.0096	1.44366	1.23_x000D_ (1.01 to 1.44)
North Macedonia	Incidence	Female	Multiple myeloma	All ages	3.16999	2.9729	3.36746	3.17_x000D_ (2.97 to 3.37)
North Macedonia	Incidence	Female	Multiple myeloma	Age-standardized	1.43649	1.2691	1.60414	1.44_x000D_ (1.27 to 1.6)
North Macedonia	Incidence	Both	Multiple myeloma	All ages	2.99447	2.81928	3.16996	2.99_x000D_ (2.82 to 3.17)
North Macedonia	Incidence	Both	Multiple myeloma	Age-standardized	1.2748	1.0928	1.45713	1.27_x000D_ (1.09 to 1.46)
Lebanon	Deaths	Male	Multiple myeloma	All ages	2.35226	1.93222	2.77403	2.35_x000D_ (1.93 to 2.77)
Lebanon	Deaths	Male	Multiple myeloma	Age-standardized	0.816093	0.58164	1.05109	0.82_x000D_ (0.58 to 1.05)
Lebanon	Deaths	Female	Multiple myeloma	All ages	1.92927	1.60713	2.25242	1.93_x000D_ (1.61 to 2.25)
Lebanon	Deaths	Female	Multiple myeloma	Age-standardized	0.241996	0.0446008	0.43978	0.24_x000D_ (0.04 to 0.44)
Lebanon	Deaths	Both	Multiple myeloma	All ages	2.1733	1.80901	2.53889	2.17_x000D_ (1.81 to 2.54)
Lebanon	Deaths	Both	Multiple myeloma	Age-standardized	0.5713	0.37744	0.765535	0.57_x000D_ (0.38 to 0.77)
Lebanon	DALYs (Disability-Adjusted Life Years)	Male	Multiple myeloma	All ages	1.60859	1.24506	1.97342	1.61_x000D_ (1.25 to 1.97)
Lebanon	DALYs (Disability-Adjusted Life Years)	Male	Multiple myeloma	Age-standardized	0.707139	0.463146	0.951725	0.71_x000D_ (0.46 to 0.95)
Lebanon	DALYs (Disability-Adjusted Life Years)	Female	Multiple myeloma	All ages	1.34522	1.06305	1.62817	1.35_x000D_ (1.06 to 1.63)
Lebanon	DALYs (Disability-Adjusted Life Years)	Female	Multiple myeloma	Age-standardized	0.084437	-0.0747153	0.243843	0.08_x000D_ (-0.07 to 0.24)
Lebanon	DALYs (Disability-Adjusted Life Years)	Both	Multiple myeloma	All ages	1.49615	1.18544	1.8078	1.5_x000D_ (1.19 to 1.81)
Lebanon	DALYs (Disability-Adjusted Life Years)	Both	Multiple myeloma	Age-standardized	0.414172	0.23848	0.590173	0.41_x000D_ (0.24 to 0.59)
Lebanon	Incidence	Male	Multiple myeloma	All ages	2.69968	2.29141	3.10959	2.7_x000D_ (2.29 to 3.11)
Lebanon	Incidence	Male	Multiple myeloma	Age-standardized	1.42971	1.1773	1.68275	1.43_x000D_ (1.18 to 1.68)
Lebanon	Incidence	Female	Multiple myeloma	All ages	2.36168	2.04967	2.67464	2.36_x000D_ (2.05 to 2.67)
Lebanon	Incidence	Female	Multiple myeloma	Age-standardized	0.858547	0.676364	1.04106	0.86_x000D_ (0.68 to 1.04)
Lebanon	Incidence	Both	Multiple myeloma	All ages	2.55527	2.2028	2.90895	2.56_x000D_ (2.2 to 2.91)
Lebanon	Incidence	Both	Multiple myeloma	Age-standardized	1.17526	0.979241	1.37166	1.18_x000D_ (0.98 to 1.37)
Libya	Deaths	Male	Multiple myeloma	All ages	2.01943	1.90412	2.13487	2.02_x000D_ (1.9 to 2.13)
Libya	Deaths	Male	Multiple myeloma	Age-standardized	0.68038	0.417253	0.944197	0.68_x000D_ (0.42 to 0.94)
Libya	Deaths	Female	Multiple myeloma	All ages	2.61298	2.50751	2.71855	2.61_x000D_ (2.51 to 2.72)
Libya	Deaths	Female	Multiple myeloma	Age-standardized	0.909604	0.674855	1.1449	0.91_x000D_ (0.67 to 1.14)
Libya	Deaths	Both	Multiple myeloma	All ages	2.28676	2.1922	2.3814	2.29_x000D_ (2.19 to 2.38)
Libya	Deaths	Both	Multiple myeloma	Age-standardized	0.7812	0.53678	1.02621	0.78_x000D_ (0.54 to 1.03)
Libya	DALYs (Disability-Adjusted Life Years)	Male	Multiple myeloma	All ages	2.14523	2.05345	2.2371	2.15_x000D_ (2.05 to 2.24)
Libya	DALYs (Disability-Adjusted Life Years)	Male	Multiple myeloma	Age-standardized	0.652602	0.394885	0.910981	0.65_x000D_ (0.39 to 0.91)
Libya	DALYs (Disability-Adjusted Life Years)	Female	Multiple myeloma	All ages	2.80298	2.69802	2.90805	2.8_x000D_ (2.7 to 2.91)
Libya	DALYs (Disability-Adjusted Life Years)	Female	Multiple myeloma	Age-standardized	0.851886	0.630551	1.07371	0.85_x000D_ (0.63 to 1.07)
Libya	DALYs (Disability-Adjusted Life Years)	Both	Multiple myeloma	All ages	2.44233	2.35733	2.5274	2.44_x000D_ (2.36 to 2.53)
Libya	DALYs (Disability-Adjusted Life Years)	Both	Multiple myeloma	Age-standardized	0.740377	0.503889	0.977421	0.74_x000D_ (0.5 to 0.98)
Libya	Incidence	Male	Multiple myeloma	All ages	2.43427	2.31374	2.55495	2.43_x000D_ (2.31 to 2.55)
Libya	Incidence	Male	Multiple myeloma	Age-standardized	1.0002	0.714293	1.28691	1_x000D_ (0.71 to 1.29)
Libya	Incidence	Female	Multiple myeloma	All ages	3.08493	2.95326	3.21677	3.08_x000D_ (2.95 to 3.22)
Libya	Incidence	Female	Multiple myeloma	Age-standardized	1.24605	0.98358	1.50921	1.25_x000D_ (0.98 to 1.51)
Libya	Incidence	Both	Multiple myeloma	All ages	2.72998	2.61747	2.84261	2.73_x000D_ (2.62 to 2.84)
Libya	Incidence	Both	Multiple myeloma	Age-standardized	1.11204	0.841813	1.383	1.11_x000D_ (0.84 to 1.38)
South Africa	Deaths	Male	Multiple myeloma	All ages	2.52032	2.34732	2.69361	2.52_x000D_ (2.35 to 2.69)
South Africa	Deaths	Male	Multiple myeloma	Age-standardized	1.41028	1.15628	1.66493	1.41_x000D_ (1.16 to 1.66)
South Africa	Deaths	Female	Multiple myeloma	All ages	2.77553	2.61545	2.93586	2.78_x000D_ (2.62 to 2.94)
South Africa	Deaths	Female	Multiple myeloma	Age-standardized	1.42277	1.3	1.54568	1.42_x000D_ (1.3 to 1.55)
South Africa	Deaths	Both	Multiple myeloma	All ages	2.64785	2.53996	2.75585	2.65_x000D_ (2.54 to 2.76)
South Africa	Deaths	Both	Multiple myeloma	Age-standardized	1.38303	1.24297	1.52328	1.38_x000D_ (1.24 to 1.52)
South Africa	DALYs (Disability-Adjusted Life Years)	Male	Multiple myeloma	All ages	2.40717	2.2342	2.58042	2.41_x000D_ (2.23 to 2.58)
South Africa	DALYs (Disability-Adjusted Life Years)	Male	Multiple myeloma	Age-standardized	1.27668	1.02875	1.52522	1.28_x000D_ (1.03 to 1.53)
South Africa	DALYs (Disability-Adjusted Life Years)	Female	Multiple myeloma	All ages	2.78499	2.5684	3.00203	2.78_x000D_ (2.57 to 3)
South Africa	DALYs (Disability-Adjusted Life Years)	Female	Multiple myeloma	Age-standardized	1.46538	1.29457	1.63648	1.47_x000D_ (1.29 to 1.64)
South Africa	DALYs (Disability-Adjusted Life Years)	Both	Multiple myeloma	All ages	2.58888	2.48061	2.69726	2.59_x000D_ (2.48 to 2.7)
South Africa	DALYs (Disability-Adjusted Life Years)	Both	Multiple myeloma	Age-standardized	1.34303	1.21081	1.47542	1.34_x000D_ (1.21 to 1.48)
South Africa	Incidence	Male	Multiple myeloma	All ages	2.6983	2.54876	2.84807	2.7_x000D_ (2.55 to 2.85)
South Africa	Incidence	Male	Multiple myeloma	Age-standardized	1.54706	1.31937	1.77527	1.55_x000D_ (1.32 to 1.78)
South Africa	Incidence	Female	Multiple myeloma	All ages	2.99304	2.78977	3.19672	2.99_x000D_ (2.79 to 3.2)
South Africa	Incidence	Female	Multiple myeloma	Age-standardized	1.62992	1.47614	1.78392	1.63_x000D_ (1.48 to 1.78)
South Africa	Incidence	Both	Multiple myeloma	All ages	2.84425	2.73391	2.9547	2.84_x000D_ (2.73 to 2.95)
South Africa	Incidence	Both	Multiple myeloma	Age-standardized	1.55859	1.4368	1.68054	1.56_x000D_ (1.44 to 1.68)
Japan	Deaths	Male	Multiple myeloma	All ages	2.31254	2.16707	2.45821	2.31_x000D_ (2.17 to 2.46)
Japan	Deaths	Male	Multiple myeloma	Age-standardized	-0.901308	-1.02787	-0.774587	-0.9_x000D_ (-1.03 to -0.77)
Japan	Deaths	Female	Multiple myeloma	All ages	2.16917	1.98214	2.35654	2.17_x000D_ (1.98 to 2.36)
Japan	Deaths	Female	Multiple myeloma	Age-standardized	-1.07619	-1.24381	-0.90828	-1.08_x000D_ (-1.24 to -0.91)
Japan	Deaths	Both	Multiple myeloma	All ages	2.24101	2.07902	2.40326	2.24_x000D_ (2.08 to 2.4)
Japan	Deaths	Both	Multiple myeloma	Age-standardized	-0.924315	-1.05671	-0.791746	-0.92_x000D_ (-1.06 to -0.79)
Japan	DALYs (Disability-Adjusted Life Years)	Male	Multiple myeloma	All ages	1.28146	1.1006	1.46265	1.28_x000D_ (1.1 to 1.46)
Japan	DALYs (Disability-Adjusted Life Years)	Male	Multiple myeloma	Age-standardized	-1.16636	-1.29802	-1.03453	-1.17_x000D_ (-1.3 to -1.03)
Japan	DALYs (Disability-Adjusted Life Years)	Female	Multiple myeloma	All ages	0.981604	0.767262	1.1964	0.98_x000D_ (0.77 to 1.2)
Japan	DALYs (Disability-Adjusted Life Years)	Female	Multiple myeloma	Age-standardized	-1.42716	-1.61842	-1.23552	-1.43_x000D_ (-1.62 to -1.24)
Japan	DALYs (Disability-Adjusted Life Years)	Both	Multiple myeloma	All ages	1.13846	0.945894	1.33139	1.14_x000D_ (0.95 to 1.33)
Japan	DALYs (Disability-Adjusted Life Years)	Both	Multiple myeloma	Age-standardized	-1.23899	-1.38816	-1.08959	-1.24_x000D_ (-1.39 to -1.09)
Japan	Incidence	Male	Multiple myeloma	All ages	2.60252	2.40956	2.79584	2.6_x000D_ (2.41 to 2.8)
Japan	Incidence	Male	Multiple myeloma	Age-standardized	-0.332737	-0.476982	-0.188283	-0.33_x000D_ (-0.48 to -0.19)
Japan	Incidence	Female	Multiple myeloma	All ages	2.55375	2.30056	2.80757	2.55_x000D_ (2.3 to 2.81)
Japan	Incidence	Female	Multiple myeloma	Age-standardized	-0.202966	-0.46179	0.0565309	-0.2_x000D_ (-0.46 to 0.06)
Japan	Incidence	Both	Multiple myeloma	All ages	2.57814	2.36052	2.79623	2.58_x000D_ (2.36 to 2.8)
Japan	Incidence	Both	Multiple myeloma	Age-standardized	-0.214363	-0.401572	-0.0268014	-0.21_x000D_ (-0.4 to -0.03)
Mexico	Deaths	Male	Multiple myeloma	All ages	3.25352	3.11098	3.39626	3.25_x000D_ (3.11 to 3.4)
Mexico	Deaths	Male	Multiple myeloma	Age-standardized	0.994766	0.860248	1.12946	0.99_x000D_ (0.86 to 1.13)
Mexico	Deaths	Female	Multiple myeloma	All ages	2.92911	2.82694	3.03139	2.93_x000D_ (2.83 to 3.03)
Mexico	Deaths	Female	Multiple myeloma	Age-standardized	0.448947	0.34229	0.555719	0.45_x000D_ (0.34 to 0.56)
Mexico	Deaths	Both	Multiple myeloma	All ages	3.10092	2.99929	3.20264	3.1_x000D_ (3 to 3.2)
Mexico	Deaths	Both	Multiple myeloma	Age-standardized	0.73772	0.635423	0.840121	0.74_x000D_ (0.64 to 0.84)
Mexico	DALYs (Disability-Adjusted Life Years)	Male	Multiple myeloma	All ages	3.12714	2.972	3.28252	3.13_x000D_ (2.97 to 3.28)
Mexico	DALYs (Disability-Adjusted Life Years)	Male	Multiple myeloma	Age-standardized	0.997686	0.860411	1.13515	1_x000D_ (0.86 to 1.14)
Mexico	DALYs (Disability-Adjusted Life Years)	Female	Multiple myeloma	All ages	2.82427	2.70442	2.94427	2.82_x000D_ (2.7 to 2.94)
Mexico	DALYs (Disability-Adjusted Life Years)	Female	Multiple myeloma	Age-standardized	0.547415	0.420054	0.674939	0.55_x000D_ (0.42 to 0.67)
Mexico	DALYs (Disability-Adjusted Life Years)	Both	Multiple myeloma	All ages	2.98606	2.87152	3.10071	2.99_x000D_ (2.87 to 3.1)
Mexico	DALYs (Disability-Adjusted Life Years)	Both	Multiple myeloma	Age-standardized	0.783979	0.675554	0.892521	0.78_x000D_ (0.68 to 0.89)
Mexico	Incidence	Male	Multiple myeloma	All ages	3.56218	3.41402	3.71056	3.56_x000D_ (3.41 to 3.71)
Mexico	Incidence	Male	Multiple myeloma	Age-standardized	1.31783	1.1726	1.46328	1.32_x000D_ (1.17 to 1.46)
Mexico	Incidence	Female	Multiple myeloma	All ages	3.30305	3.17859	3.42765	3.3_x000D_ (3.18 to 3.43)
Mexico	Incidence	Female	Multiple myeloma	Age-standardized	0.875716	0.733477	1.01816	0.88_x000D_ (0.73 to 1.02)
Mexico	Incidence	Both	Multiple myeloma	All ages	3.43749	3.32464	3.55047	3.44_x000D_ (3.32 to 3.55)
Mexico	Incidence	Both	Multiple myeloma	Age-standardized	1.10443	0.979417	1.2296	1.1_x000D_ (0.98 to 1.23)
Zimbabwe	Deaths	Male	Multiple myeloma	All ages	0.804915	0.337242	1.27477	0.8_x000D_ (0.34 to 1.27)
Zimbabwe	Deaths	Male	Multiple myeloma	Age-standardized	0.76947	0.34847	1.19224	0.77_x000D_ (0.35 to 1.19)
Zimbabwe	Deaths	Female	Multiple myeloma	All ages	2.4166	1.92242	2.91317	2.42_x000D_ (1.92 to 2.91)
Zimbabwe	Deaths	Female	Multiple myeloma	Age-standardized	1.82937	1.36803	2.29282	1.83_x000D_ (1.37 to 2.29)
Zimbabwe	Deaths	Both	Multiple myeloma	All ages	1.72789	1.28047	2.17727	1.73_x000D_ (1.28 to 2.18)
Zimbabwe	Deaths	Both	Multiple myeloma	Age-standardized	1.40882	1.00036	1.81894	1.41_x000D_ (1 to 1.82)
Zimbabwe	DALYs (Disability-Adjusted Life Years)	Male	Multiple myeloma	All ages	1.23704	0.754413	1.72197	1.24_x000D_ (0.75 to 1.72)
Zimbabwe	DALYs (Disability-Adjusted Life Years)	Male	Multiple myeloma	Age-standardized	1.01905	0.53526	1.50517	1.02_x000D_ (0.54 to 1.51)
Zimbabwe	DALYs (Disability-Adjusted Life Years)	Female	Multiple myeloma	All ages	2.84446	2.32705	3.36449	2.84_x000D_ (2.33 to 3.36)
Zimbabwe	DALYs (Disability-Adjusted Life Years)	Female	Multiple myeloma	Age-standardized	2.03021	1.52315	2.5398	2.03_x000D_ (1.52 to 2.54)
Zimbabwe	DALYs (Disability-Adjusted Life Years)	Both	Multiple myeloma	All ages	2.12834	1.66698	2.59179	2.13_x000D_ (1.67 to 2.59)
Zimbabwe	DALYs (Disability-Adjusted Life Years)	Both	Multiple myeloma	Age-standardized	1.61509	1.15753	2.07471	1.62_x000D_ (1.16 to 2.07)
Zimbabwe	Incidence	Male	Multiple myeloma	All ages	0.840695	0.360518	1.32317	0.84_x000D_ (0.36 to 1.32)
Zimbabwe	Incidence	Male	Multiple myeloma	Age-standardized	0.766791	0.320408	1.21516	0.77_x000D_ (0.32 to 1.22)
Zimbabwe	Incidence	Female	Multiple myeloma	All ages	2.48135	1.98274	2.9824	2.48_x000D_ (1.98 to 2.98)
Zimbabwe	Incidence	Female	Multiple myeloma	Age-standardized	1.81485	1.34183	2.29007	1.81_x000D_ (1.34 to 2.29)
Zimbabwe	Incidence	Both	Multiple myeloma	All ages	1.77394	1.3198	2.23012	1.77_x000D_ (1.32 to 2.23)
Zimbabwe	Incidence	Both	Multiple myeloma	Age-standardized	1.39762	0.972326	1.8247	1.4_x000D_ (0.97 to 1.82)
Armenia	Deaths	Male	Multiple myeloma	All ages	6.28314	5.68947	6.88015	6.28_x000D_ (5.69 to 6.88)
Armenia	Deaths	Male	Multiple myeloma	Age-standardized	4.31767	3.64956	4.99009	4.32_x000D_ (3.65 to 4.99)
Armenia	Deaths	Female	Multiple myeloma	All ages	5.9664	5.45457	6.48071	5.97_x000D_ (5.45 to 6.48)
Armenia	Deaths	Female	Multiple myeloma	Age-standardized	4.13406	3.52841	4.74325	4.13_x000D_ (3.53 to 4.74)
Armenia	Deaths	Both	Multiple myeloma	All ages	6.11782	5.598	6.64019	6.12_x000D_ (5.6 to 6.64)
Armenia	Deaths	Both	Multiple myeloma	Age-standardized	4.22571	3.60647	4.84865	4.23_x000D_ (3.61 to 4.85)
Armenia	DALYs (Disability-Adjusted Life Years)	Male	Multiple myeloma	All ages	5.80806	5.1553	6.46487	5.81_x000D_ (5.16 to 6.46)
Armenia	DALYs (Disability-Adjusted Life Years)	Male	Multiple myeloma	Age-standardized	4.20075	3.51209	4.894	4.2_x000D_ (3.51 to 4.89)
Armenia	DALYs (Disability-Adjusted Life Years)	Female	Multiple myeloma	All ages	5.66401	5.10631	6.22466	5.66_x000D_ (5.11 to 6.22)
Armenia	DALYs (Disability-Adjusted Life Years)	Female	Multiple myeloma	Age-standardized	4.0837	3.48041	4.6905	4.08_x000D_ (3.48 to 4.69)
Armenia	DALYs (Disability-Adjusted Life Years)	Both	Multiple myeloma	All ages	5.73625	5.16005	6.31561	5.74_x000D_ (5.16 to 6.32)
Armenia	DALYs (Disability-Adjusted Life Years)	Both	Multiple myeloma	Age-standardized	4.13675	3.50873	4.76857	4.14_x000D_ (3.51 to 4.77)
Armenia	Incidence	Male	Multiple myeloma	All ages	6.44811	5.82062	7.07932	6.45_x000D_ (5.82 to 7.08)
Armenia	Incidence	Male	Multiple myeloma	Age-standardized	4.58655	3.89463	5.28307	4.59_x000D_ (3.89 to 5.28)
Armenia	Incidence	Female	Multiple myeloma	All ages	6.1905	5.63738	6.74651	6.19_x000D_ (5.64 to 6.75)
Armenia	Incidence	Female	Multiple myeloma	Age-standardized	4.4449	3.81602	5.07759	4.44_x000D_ (3.82 to 5.08)
Armenia	Incidence	Both	Multiple myeloma	All ages	6.31442	5.75485	6.87696	6.31_x000D_ (5.75 to 6.88)
Armenia	Incidence	Both	Multiple myeloma	Age-standardized	4.51458	3.87182	5.16132	4.51_x000D_ (3.87 to 5.16)
Ethiopia	Deaths	Male	Multiple myeloma	All ages	0.973466	0.413473	1.53658	0.97_x000D_ (0.41 to 1.54)
Ethiopia	Deaths	Male	Multiple myeloma	Age-standardized	1.05144	0.599374	1.50555	1.05_x000D_ (0.6 to 1.51)
Ethiopia	Deaths	Female	Multiple myeloma	All ages	1.29331	0.888698	1.69955	1.29_x000D_ (0.89 to 1.7)
Ethiopia	Deaths	Female	Multiple myeloma	Age-standardized	0.886328	0.667013	1.10612	0.89_x000D_ (0.67 to 1.11)
Ethiopia	Deaths	Both	Multiple myeloma	All ages	1.1096	0.617712	1.60388	1.11_x000D_ (0.62 to 1.6)
Ethiopia	Deaths	Both	Multiple myeloma	Age-standardized	0.972823	0.62876	1.31806	0.97_x000D_ (0.63 to 1.32)
Ethiopia	DALYs (Disability-Adjusted Life Years)	Male	Multiple myeloma	All ages	0.631217	0.0642782	1.20137	0.63_x000D_ (0.06 to 1.2)
Ethiopia	DALYs (Disability-Adjusted Life Years)	Male	Multiple myeloma	Age-standardized	0.769138	0.30942	1.23096	0.77_x000D_ (0.31 to 1.23)
Ethiopia	DALYs (Disability-Adjusted Life Years)	Female	Multiple myeloma	All ages	1.01907	0.626066	1.41362	1.02_x000D_ (0.63 to 1.41)
Ethiopia	DALYs (Disability-Adjusted Life Years)	Female	Multiple myeloma	Age-standardized	0.752562	0.533948	0.971652	0.75_x000D_ (0.53 to 0.97)
Ethiopia	DALYs (Disability-Adjusted Life Years)	Both	Multiple myeloma	All ages	0.796	0.305169	1.28923	0.8_x000D_ (0.31 to 1.29)
Ethiopia	DALYs (Disability-Adjusted Life Years)	Both	Multiple myeloma	Age-standardized	0.751362	0.402231	1.10171	0.75_x000D_ (0.4 to 1.1)
Ethiopia	Incidence	Male	Multiple myeloma	All ages	1.03226	0.451595	1.61628	1.03_x000D_ (0.45 to 1.62)
Ethiopia	Incidence	Male	Multiple myeloma	Age-standardized	1.13094	0.658641	1.60545	1.13_x000D_ (0.66 to 1.61)
Ethiopia	Incidence	Female	Multiple myeloma	All ages	1.3993	0.982854	1.81746	1.4_x000D_ (0.98 to 1.82)
Ethiopia	Incidence	Female	Multiple myeloma	Age-standardized	1.02709	0.794362	1.26036	1.03_x000D_ (0.79 to 1.26)
Ethiopia	Incidence	Both	Multiple myeloma	All ages	1.18851	0.679792	1.6998	1.19_x000D_ (0.68 to 1.7)
Ethiopia	Incidence	Both	Multiple myeloma	Age-standardized	1.07732	0.715531	1.44041	1.08_x000D_ (0.72 to 1.44)
Kazakhstan	Deaths	Male	Multiple myeloma	All ages	2.05643	1.80895	2.30451	2.06_x000D_ (1.81 to 2.3)
Kazakhstan	Deaths	Male	Multiple myeloma	Age-standardized	1.47804	1.21763	1.73913	1.48_x000D_ (1.22 to 1.74)
Kazakhstan	Deaths	Female	Multiple myeloma	All ages	1.40205	1.02747	1.77802	1.4_x000D_ (1.03 to 1.78)
Kazakhstan	Deaths	Female	Multiple myeloma	Age-standardized	0.957728	0.588761	1.32805	0.96_x000D_ (0.59 to 1.33)
Kazakhstan	Deaths	Both	Multiple myeloma	All ages	1.71358	1.43854	1.98937	1.71_x000D_ (1.44 to 1.99)
Kazakhstan	Deaths	Both	Multiple myeloma	Age-standardized	1.18724	0.900002	1.47531	1.19_x000D_ (0.9 to 1.48)
Kazakhstan	DALYs (Disability-Adjusted Life Years)	Male	Multiple myeloma	All ages	1.74246	1.51554	1.96989	1.74_x000D_ (1.52 to 1.97)
Kazakhstan	DALYs (Disability-Adjusted Life Years)	Male	Multiple myeloma	Age-standardized	1.18737	0.958687	1.41658	1.19_x000D_ (0.96 to 1.42)
Kazakhstan	DALYs (Disability-Adjusted Life Years)	Female	Multiple myeloma	All ages	1.36683	1.03134	1.70344	1.37_x000D_ (1.03 to 1.7)
Kazakhstan	DALYs (Disability-Adjusted Life Years)	Female	Multiple myeloma	Age-standardized	0.868726	0.53753	1.20101	0.87_x000D_ (0.54 to 1.2)
Kazakhstan	DALYs (Disability-Adjusted Life Years)	Both	Multiple myeloma	All ages	1.55322	1.31818	1.78881	1.55_x000D_ (1.32 to 1.79)
Kazakhstan	DALYs (Disability-Adjusted Life Years)	Both	Multiple myeloma	Age-standardized	1.00286	0.759319	1.247	1_x000D_ (0.76 to 1.25)
Kazakhstan	Incidence	Male	Multiple myeloma	All ages	2.30713	2.05087	2.56403	2.31_x000D_ (2.05 to 2.56)
Kazakhstan	Incidence	Male	Multiple myeloma	Age-standardized	1.69026	1.41192	1.96936	1.69_x000D_ (1.41 to 1.97)
Kazakhstan	Incidence	Female	Multiple myeloma	All ages	1.73728	1.33002	2.14619	1.74_x000D_ (1.33 to 2.15)
Kazakhstan	Incidence	Female	Multiple myeloma	Age-standardized	1.25903	0.854357	1.66534	1.26_x000D_ (0.85 to 1.67)
Kazakhstan	Incidence	Both	Multiple myeloma	All ages	2.00831	1.70731	2.3102	2.01_x000D_ (1.71 to 2.31)
Kazakhstan	Incidence	Both	Multiple myeloma	Age-standardized	1.44561	1.12923	1.76298	1.45_x000D_ (1.13 to 1.76)
Poland	Deaths	Male	Multiple myeloma	All ages	3.33643	3.03683	3.63691	3.34_x000D_ (3.04 to 3.64)
Poland	Deaths	Male	Multiple myeloma	Age-standardized	1.5389	1.19693	1.88203	1.54_x000D_ (1.2 to 1.88)
Poland	Deaths	Female	Multiple myeloma	All ages	3.30454	2.92526	3.68522	3.3_x000D_ (2.93 to 3.69)
Poland	Deaths	Female	Multiple myeloma	Age-standardized	1.50644	1.1131	1.90131	1.51_x000D_ (1.11 to 1.9)
Poland	Deaths	Both	Multiple myeloma	All ages	3.31885	2.9835	3.6553	3.32_x000D_ (2.98 to 3.66)
Poland	Deaths	Both	Multiple myeloma	Age-standardized	1.53139	1.16529	1.89881	1.53_x000D_ (1.17 to 1.9)
Poland	DALYs (Disability-Adjusted Life Years)	Male	Multiple myeloma	All ages	2.70777	2.38667	3.02988	2.71_x000D_ (2.39 to 3.03)
Poland	DALYs (Disability-Adjusted Life Years)	Male	Multiple myeloma	Age-standardized	1.08449	0.734543	1.43564	1.08_x000D_ (0.73 to 1.44)
Poland	DALYs (Disability-Adjusted Life Years)	Female	Multiple myeloma	All ages	2.57684	2.21706	2.93788	2.58_x000D_ (2.22 to 2.94)
Poland	DALYs (Disability-Adjusted Life Years)	Female	Multiple myeloma	Age-standardized	1.02588	0.65403	1.39911	1.03_x000D_ (0.65 to 1.4)
Poland	DALYs (Disability-Adjusted Life Years)	Both	Multiple myeloma	All ages	2.64164	2.30729	2.97708	2.64_x000D_ (2.31 to 2.98)
Poland	DALYs (Disability-Adjusted Life Years)	Both	Multiple myeloma	Age-standardized	1.06625	0.709413	1.42434	1.07_x000D_ (0.71 to 1.42)
Poland	Incidence	Male	Multiple myeloma	All ages	3.43381	3.06194	3.80701	3.43_x000D_ (3.06 to 3.81)
Poland	Incidence	Male	Multiple myeloma	Age-standardized	1.68174	1.28569	2.07934	1.68_x000D_ (1.29 to 2.08)
Poland	Incidence	Female	Multiple myeloma	All ages	3.18517	2.7782	3.59375	3.19_x000D_ (2.78 to 3.59)
Poland	Incidence	Female	Multiple myeloma	Age-standardized	1.55053	1.12242	1.98046	1.55_x000D_ (1.12 to 1.98)
Poland	Incidence	Both	Multiple myeloma	All ages	3.30273	2.91858	3.68831	3.3_x000D_ (2.92 to 3.69)
Poland	Incidence	Both	Multiple myeloma	Age-standardized	1.61944	1.20958	2.03096	1.62_x000D_ (1.21 to 2.03)
Palestine	Deaths	Male	Multiple myeloma	All ages	0.953524	0.773871	1.1335	0.95_x000D_ (0.77 to 1.13)
Palestine	Deaths	Male	Multiple myeloma	Age-standardized	0.471715	0.319207	0.624455	0.47_x000D_ (0.32 to 0.62)
Palestine	Deaths	Female	Multiple myeloma	All ages	1.06811	0.884163	1.2524	1.07_x000D_ (0.88 to 1.25)
Palestine	Deaths	Female	Multiple myeloma	Age-standardized	0.873349	0.788703	0.958066	0.87_x000D_ (0.79 to 0.96)
Palestine	Deaths	Both	Multiple myeloma	All ages	1.0059	0.831134	1.18096	1.01_x000D_ (0.83 to 1.18)
Palestine	Deaths	Both	Multiple myeloma	Age-standardized	0.606763	0.532087	0.681495	0.61_x000D_ (0.53 to 0.68)
Palestine	DALYs (Disability-Adjusted Life Years)	Male	Multiple myeloma	All ages	1.26008	1.08941	1.43103	1.26_x000D_ (1.09 to 1.43)
Palestine	DALYs (Disability-Adjusted Life Years)	Male	Multiple myeloma	Age-standardized	0.40487	0.293107	0.516758	0.4_x000D_ (0.29 to 0.52)
Palestine	DALYs (Disability-Adjusted Life Years)	Female	Multiple myeloma	All ages	1.12638	0.92452	1.32865	1.13_x000D_ (0.92 to 1.33)
Palestine	DALYs (Disability-Adjusted Life Years)	Female	Multiple myeloma	Age-standardized	0.786087	0.712965	0.859262	0.79_x000D_ (0.71 to 0.86)
Palestine	DALYs (Disability-Adjusted Life Years)	Both	Multiple myeloma	All ages	1.20596	1.02644	1.3858	1.21_x000D_ (1.03 to 1.39)
Palestine	DALYs (Disability-Adjusted Life Years)	Both	Multiple myeloma	Age-standardized	0.586211	0.532563	0.639888	0.59_x000D_ (0.53 to 0.64)
Palestine	Incidence	Male	Multiple myeloma	All ages	1.4528	1.24561	1.66042	1.45_x000D_ (1.25 to 1.66)
Palestine	Incidence	Male	Multiple myeloma	Age-standardized	0.776335	0.660594	0.892209	0.78_x000D_ (0.66 to 0.89)
Palestine	Incidence	Female	Multiple myeloma	All ages	1.5053	1.2833	1.72778	1.51_x000D_ (1.28 to 1.73)
Palestine	Incidence	Female	Multiple myeloma	Age-standardized	1.22358	1.13427	1.31298	1.22_x000D_ (1.13 to 1.31)
Palestine	Incidence	Both	Multiple myeloma	All ages	1.4786	1.27028	1.68735	1.48_x000D_ (1.27 to 1.69)
Palestine	Incidence	Both	Multiple myeloma	Age-standardized	0.95733	0.907118	1.00757	0.96_x000D_ (0.91 to 1.01)
Nicaragua	Deaths	Male	Multiple myeloma	All ages	3.11615	2.94639	3.2862	3.12_x000D_ (2.95 to 3.29)
Nicaragua	Deaths	Male	Multiple myeloma	Age-standardized	1.08657	0.918138	1.25529	1.09_x000D_ (0.92 to 1.26)
Nicaragua	Deaths	Female	Multiple myeloma	All ages	3.45485	3.33047	3.57938	3.45_x000D_ (3.33 to 3.58)
Nicaragua	Deaths	Female	Multiple myeloma	Age-standardized	1.19578	1.06209	1.32965	1.2_x000D_ (1.06 to 1.33)
Nicaragua	Deaths	Both	Multiple myeloma	All ages	3.26844	3.1227	3.4144	3.27_x000D_ (3.12 to 3.41)
Nicaragua	Deaths	Both	Multiple myeloma	Age-standardized	1.13812	0.984602	1.29187	1.14_x000D_ (0.98 to 1.29)
Nicaragua	DALYs (Disability-Adjusted Life Years)	Male	Multiple myeloma	All ages	3.06874	2.90515	3.23259	3.07_x000D_ (2.91 to 3.23)
Nicaragua	DALYs (Disability-Adjusted Life Years)	Male	Multiple myeloma	Age-standardized	1.1714	1.00701	1.33606	1.17_x000D_ (1.01 to 1.34)
Nicaragua	DALYs (Disability-Adjusted Life Years)	Female	Multiple myeloma	All ages	3.41782	3.29636	3.53943	3.42_x000D_ (3.3 to 3.54)
Nicaragua	DALYs (Disability-Adjusted Life Years)	Female	Multiple myeloma	Age-standardized	1.21585	1.09454	1.33731	1.22_x000D_ (1.09 to 1.34)
Nicaragua	DALYs (Disability-Adjusted Life Years)	Both	Multiple myeloma	All ages	3.22406	3.08331	3.365	3.22_x000D_ (3.08 to 3.36)
Nicaragua	DALYs (Disability-Adjusted Life Years)	Both	Multiple myeloma	Age-standardized	1.17426	1.03238	1.31634	1.17_x000D_ (1.03 to 1.32)
Nicaragua	Incidence	Male	Multiple myeloma	All ages	3.49132	3.31964	3.66329	3.49_x000D_ (3.32 to 3.66)
Nicaragua	Incidence	Male	Multiple myeloma	Age-standardized	1.48202	1.31185	1.65249	1.48_x000D_ (1.31 to 1.65)
Nicaragua	Incidence	Female	Multiple myeloma	All ages	3.9274	3.8029	4.05205	3.93_x000D_ (3.8 to 4.05)
Nicaragua	Incidence	Female	Multiple myeloma	Age-standardized	1.64696	1.51953	1.77456	1.65_x000D_ (1.52 to 1.77)
Nicaragua	Incidence	Both	Multiple myeloma	All ages	3.69096	3.54492	3.8372	3.69_x000D_ (3.54 to 3.84)
Nicaragua	Incidence	Both	Multiple myeloma	Age-standardized	1.55466	1.4056	1.70395	1.55_x000D_ (1.41 to 1.7)
American Samoa	Deaths	Male	Multiple myeloma	All ages	2.07271	1.64516	2.50206	2.07_x000D_ (1.65 to 2.5)
American Samoa	Deaths	Male	Multiple myeloma	Age-standardized	-0.453585	-0.766518	-0.139664	-0.45_x000D_ (-0.77 to -0.14)
American Samoa	Deaths	Female	Multiple myeloma	All ages	4.15789	3.80824	4.50873	4.16_x000D_ (3.81 to 4.51)
American Samoa	Deaths	Female	Multiple myeloma	Age-standardized	1.72214	1.37176	2.07373	1.72_x000D_ (1.37 to 2.07)
American Samoa	Deaths	Both	Multiple myeloma	All ages	3.11213	2.78311	3.44221	3.11_x000D_ (2.78 to 3.44)
American Samoa	Deaths	Both	Multiple myeloma	Age-standardized	0.59483	0.341833	0.848466	0.59_x000D_ (0.34 to 0.85)
American Samoa	DALYs (Disability-Adjusted Life Years)	Male	Multiple myeloma	All ages	1.68289	1.27048	2.09698	1.68_x000D_ (1.27 to 2.1)
American Samoa	DALYs (Disability-Adjusted Life Years)	Male	Multiple myeloma	Age-standardized	-0.535972	-0.845978	-0.224997	-0.54_x000D_ (-0.85 to -0.22)
American Samoa	DALYs (Disability-Adjusted Life Years)	Female	Multiple myeloma	All ages	3.96992	3.61914	4.32189	3.97_x000D_ (3.62 to 4.32)
American Samoa	DALYs (Disability-Adjusted Life Years)	Female	Multiple myeloma	Age-standardized	1.74074	1.38933	2.09338	1.74_x000D_ (1.39 to 2.09)
American Samoa	DALYs (Disability-Adjusted Life Years)	Both	Multiple myeloma	All ages	2.85937	2.53927	3.18047	2.86_x000D_ (2.54 to 3.18)
American Samoa	DALYs (Disability-Adjusted Life Years)	Both	Multiple myeloma	Age-standardized	0.622467	0.364686	0.880909	0.62_x000D_ (0.36 to 0.88)
American Samoa	Incidence	Male	Multiple myeloma	All ages	1.9996	1.57536	2.4256	2_x000D_ (1.58 to 2.43)
American Samoa	Incidence	Male	Multiple myeloma	Age-standardized	-0.455309	-0.76755	-0.142086	-0.46_x000D_ (-0.77 to -0.14)
American Samoa	Incidence	Female	Multiple myeloma	All ages	4.23145	3.88701	4.57704	4.23_x000D_ (3.89 to 4.58)
American Samoa	Incidence	Female	Multiple myeloma	Age-standardized	1.8231	1.48015	2.1672	1.82_x000D_ (1.48 to 2.17)
American Samoa	Incidence	Both	Multiple myeloma	All ages	3.13848	2.81578	3.46219	3.14_x000D_ (2.82 to 3.46)
American Samoa	Incidence	Both	Multiple myeloma	Age-standardized	0.678452	0.42967	0.92785	0.68_x000D_ (0.43 to 0.93)
Jamaica	Deaths	Male	Multiple myeloma	All ages	4.16648	3.63444	4.70125	4.17_x000D_ (3.63 to 4.7)
Jamaica	Deaths	Male	Multiple myeloma	Age-standardized	2.91953	2.37617	3.46578	2.92_x000D_ (2.38 to 3.47)
Jamaica	Deaths	Female	Multiple myeloma	All ages	3.63905	3.28832	3.99098	3.64_x000D_ (3.29 to 3.99)
Jamaica	Deaths	Female	Multiple myeloma	Age-standardized	2.4423	2.09751	2.78826	2.44_x000D_ (2.1 to 2.79)
Jamaica	Deaths	Both	Multiple myeloma	All ages	3.94162	3.50732	4.37774	3.94_x000D_ (3.51 to 4.38)
Jamaica	Deaths	Both	Multiple myeloma	Age-standardized	2.73298	2.28775	3.18014	2.73_x000D_ (2.29 to 3.18)
Jamaica	DALYs (Disability-Adjusted Life Years)	Male	Multiple myeloma	All ages	4.2222	3.68108	4.76614	4.22_x000D_ (3.68 to 4.77)
Jamaica	DALYs (Disability-Adjusted Life Years)	Male	Multiple myeloma	Age-standardized	2.82999	2.27532	3.38767	2.83_x000D_ (2.28 to 3.39)
Jamaica	DALYs (Disability-Adjusted Life Years)	Female	Multiple myeloma	All ages	3.65952	3.31167	4.00854	3.66_x000D_ (3.31 to 4.01)
Jamaica	DALYs (Disability-Adjusted Life Years)	Female	Multiple myeloma	Age-standardized	2.34326	2.00083	2.68684	2.34_x000D_ (2 to 2.69)
Jamaica	DALYs (Disability-Adjusted Life Years)	Both	Multiple myeloma	All ages	3.9809	3.54115	4.42252	3.98_x000D_ (3.54 to 4.42)
Jamaica	DALYs (Disability-Adjusted Life Years)	Both	Multiple myeloma	Age-standardized	2.63551	2.18378	3.08924	2.64_x000D_ (2.18 to 3.09)
Jamaica	Incidence	Male	Multiple myeloma	All ages	4.51092	3.95931	5.06547	4.51_x000D_ (3.96 to 5.07)
Jamaica	Incidence	Male	Multiple myeloma	Age-standardized	3.24653	2.67878	3.81743	3.25_x000D_ (2.68 to 3.82)
Jamaica	Incidence	Female	Multiple myeloma	All ages	4.03536	3.68545	4.38646	4.04_x000D_ (3.69 to 4.39)
Jamaica	Incidence	Female	Multiple myeloma	Age-standardized	2.81175	2.45495	3.16979	2.81_x000D_ (2.45 to 3.17)
Jamaica	Incidence	Both	Multiple myeloma	All ages	4.28957	3.84831	4.7327	4.29_x000D_ (3.85 to 4.73)
Jamaica	Incidence	Both	Multiple myeloma	Age-standardized	3.05553	2.59672	3.51639	3.06_x000D_ (2.6 to 3.52)
Haiti	Deaths	Male	Multiple myeloma	All ages	0.392471	0.273104	0.51198	0.39_x000D_ (0.27 to 0.51)
Haiti	Deaths	Male	Multiple myeloma	Age-standardized	0.194712	0.107262	0.282237	0.19_x000D_ (0.11 to 0.28)
Haiti	Deaths	Female	Multiple myeloma	All ages	0.735153	0.669923	0.800426	0.74_x000D_ (0.67 to 0.8)
Haiti	Deaths	Female	Multiple myeloma	Age-standardized	0.381205	0.314764	0.447691	0.38_x000D_ (0.31 to 0.45)
Haiti	Deaths	Both	Multiple myeloma	All ages	0.567391	0.479436	0.655423	0.57_x000D_ (0.48 to 0.66)
Haiti	Deaths	Both	Multiple myeloma	Age-standardized	0.297888	0.245318	0.350487	0.3_x000D_ (0.25 to 0.35)
Haiti	DALYs (Disability-Adjusted Life Years)	Male	Multiple myeloma	All ages	0.378284	0.224231	0.532574	0.38_x000D_ (0.22 to 0.53)
Haiti	DALYs (Disability-Adjusted Life Years)	Male	Multiple myeloma	Age-standardized	0.155787	0.0585658	0.253104	0.16_x000D_ (0.06 to 0.25)
Haiti	DALYs (Disability-Adjusted Life Years)	Female	Multiple myeloma	All ages	0.819385	0.747576	0.891245	0.82_x000D_ (0.75 to 0.89)
Haiti	DALYs (Disability-Adjusted Life Years)	Female	Multiple myeloma	Age-standardized	0.343138	0.277451	0.408869	0.34_x000D_ (0.28 to 0.41)
Haiti	DALYs (Disability-Adjusted Life Years)	Both	Multiple myeloma	All ages	0.604732	0.496271	0.71331	0.6_x000D_ (0.5 to 0.71)
Haiti	DALYs (Disability-Adjusted Life Years)	Both	Multiple myeloma	Age-standardized	0.255574	0.200668	0.310511	0.26_x000D_ (0.2 to 0.31)
Haiti	Incidence	Male	Multiple myeloma	All ages	0.510263	0.386013	0.634667	0.51_x000D_ (0.39 to 0.63)
Haiti	Incidence	Male	Multiple myeloma	Age-standardized	0.321382	0.235955	0.406881	0.32_x000D_ (0.24 to 0.41)
Haiti	Incidence	Female	Multiple myeloma	All ages	0.967983	0.904267	1.03174	0.97_x000D_ (0.9 to 1.03)
Haiti	Incidence	Female	Multiple myeloma	Age-standardized	0.57432	0.500042	0.648654	0.57_x000D_ (0.5 to 0.65)
Haiti	Incidence	Both	Multiple myeloma	All ages	0.750227	0.663369	0.83716	0.75_x000D_ (0.66 to 0.84)
Haiti	Incidence	Both	Multiple myeloma	Age-standardized	0.462075	0.411505	0.51267	0.46_x000D_ (0.41 to 0.51)
China	Deaths	Male	Multiple myeloma	All ages	6.26146	5.60825	6.91871	6.26_x000D_ (5.61 to 6.92)
China	Deaths	Male	Multiple myeloma	Age-standardized	3.62076	2.91826	4.32805	3.62_x000D_ (2.92 to 4.33)
China	Deaths	Female	Multiple myeloma	All ages	4.9452	4.24197	5.65317	4.95_x000D_ (4.24 to 5.65)
China	Deaths	Female	Multiple myeloma	Age-standardized	2.40769	1.65851	3.16239	2.41_x000D_ (1.66 to 3.16)
China	Deaths	Both	Multiple myeloma	All ages	5.69061	5.02173	6.36374	5.69_x000D_ (5.02 to 6.36)
China	Deaths	Both	Multiple myeloma	Age-standardized	3.11205	2.39548	3.83364	3.11_x000D_ (2.4 to 3.83)
China	DALYs (Disability-Adjusted Life Years)	Male	Multiple myeloma	All ages	5.87366	5.24085	6.51027	5.87_x000D_ (5.24 to 6.51)
China	DALYs (Disability-Adjusted Life Years)	Male	Multiple myeloma	Age-standardized	3.67722	3.01519	4.34351	3.68_x000D_ (3.02 to 4.34)
China	DALYs (Disability-Adjusted Life Years)	Female	Multiple myeloma	All ages	4.64614	3.96259	5.33419	4.65_x000D_ (3.96 to 5.33)
China	DALYs (Disability-Adjusted Life Years)	Female	Multiple myeloma	Age-standardized	2.43326	1.71534	3.15625	2.43_x000D_ (1.72 to 3.16)
China	DALYs (Disability-Adjusted Life Years)	Both	Multiple myeloma	All ages	5.34707	4.69682	6.00137	5.35_x000D_ (4.7 to 6)
China	DALYs (Disability-Adjusted Life Years)	Both	Multiple myeloma	Age-standardized	3.15458	2.47226	3.84145	3.15_x000D_ (2.47 to 3.84)
China	Incidence	Male	Multiple myeloma	All ages	7.21914	6.60689	7.8349	7.22_x000D_ (6.61 to 7.83)
China	Incidence	Male	Multiple myeloma	Age-standardized	4.62929	3.97541	5.28729	4.63_x000D_ (3.98 to 5.29)
China	Incidence	Female	Multiple myeloma	All ages	5.6842	5.01797	6.35466	5.68_x000D_ (5.02 to 6.35)
China	Incidence	Female	Multiple myeloma	Age-standardized	3.20459	2.49622	3.91786	3.2_x000D_ (2.5 to 3.92)
China	Incidence	Both	Multiple myeloma	All ages	6.57563	5.94684	7.20816	6.58_x000D_ (5.95 to 7.21)
China	Incidence	Both	Multiple myeloma	Age-standardized	4.0538	3.38291	4.72904	4.05_x000D_ (3.38 to 4.73)
Nigeria	Deaths	Male	Multiple myeloma	All ages	0.785163	0.646002	0.924518	0.79_x000D_ (0.65 to 0.92)
Nigeria	Deaths	Male	Multiple myeloma	Age-standardized	1.75057	1.60144	1.89992	1.75_x000D_ (1.6 to 1.9)
Nigeria	Deaths	Female	Multiple myeloma	All ages	1.62717	1.30831	1.94703	1.63_x000D_ (1.31 to 1.95)
Nigeria	Deaths	Female	Multiple myeloma	Age-standardized	2.45579	2.31405	2.59773	2.46_x000D_ (2.31 to 2.6)
Nigeria	Deaths	Both	Multiple myeloma	All ages	1.41356	1.14635	1.68148	1.41_x000D_ (1.15 to 1.68)
Nigeria	Deaths	Both	Multiple myeloma	Age-standardized	2.28749	2.11456	2.46071	2.29_x000D_ (2.11 to 2.46)
Nigeria	DALYs (Disability-Adjusted Life Years)	Male	Multiple myeloma	All ages	0.680387	0.539407	0.821564	0.68_x000D_ (0.54 to 0.82)
Nigeria	DALYs (Disability-Adjusted Life Years)	Male	Multiple myeloma	Age-standardized	1.69087	1.54825	1.8337	1.69_x000D_ (1.55 to 1.83)
Nigeria	DALYs (Disability-Adjusted Life Years)	Female	Multiple myeloma	All ages	2.02606	1.69705	2.35613	2.03_x000D_ (1.7 to 2.36)
Nigeria	DALYs (Disability-Adjusted Life Years)	Female	Multiple myeloma	Age-standardized	2.42933	2.27925	2.57963	2.43_x000D_ (2.28 to 2.58)
Nigeria	DALYs (Disability-Adjusted Life Years)	Both	Multiple myeloma	All ages	1.62555	1.34812	1.90374	1.63_x000D_ (1.35 to 1.9)
Nigeria	DALYs (Disability-Adjusted Life Years)	Both	Multiple myeloma	Age-standardized	2.34637	2.15957	2.53351	2.35_x000D_ (2.16 to 2.53)
Nigeria	Incidence	Male	Multiple myeloma	All ages	0.872414	0.725809	1.01923	0.87_x000D_ (0.73 to 1.02)
Nigeria	Incidence	Male	Multiple myeloma	Age-standardized	1.85446	1.69976	2.0094	1.85_x000D_ (1.7 to 2.01)
Nigeria	Incidence	Female	Multiple myeloma	All ages	1.90073	1.55462	2.24801	1.9_x000D_ (1.55 to 2.25)
Nigeria	Incidence	Female	Multiple myeloma	Age-standardized	2.5817	2.42525	2.7384	2.58_x000D_ (2.43 to 2.74)
Nigeria	Incidence	Both	Multiple myeloma	All ages	1.62362	1.33371	1.91436	1.62_x000D_ (1.33 to 1.91)
Nigeria	Incidence	Both	Multiple myeloma	Age-standardized	2.44196	2.25036	2.63391	2.44_x000D_ (2.25 to 2.63)
Madagascar	Deaths	Male	Multiple myeloma	All ages	-0.943034	-1.35415	-0.5302	-0.94_x000D_ (-1.35 to -0.53)
Madagascar	Deaths	Male	Multiple myeloma	Age-standardized	-0.434894	-0.623609	-0.245822	-0.43_x000D_ (-0.62 to -0.25)
Madagascar	Deaths	Female	Multiple myeloma	All ages	-0.450151	-0.823975	-0.0749177	-0.45_x000D_ (-0.82 to -0.07)
Madagascar	Deaths	Female	Multiple myeloma	Age-standardized	-0.204673	-0.407845	-0.00108753	-0.2_x000D_ (-0.41 to 0)
Madagascar	Deaths	Both	Multiple myeloma	All ages	-0.71386	-1.1082	-0.317945	-0.71_x000D_ (-1.11 to -0.32)
Madagascar	Deaths	Both	Multiple myeloma	Age-standardized	-0.347738	-0.54589	-0.149191	-0.35_x000D_ (-0.55 to -0.15)
Madagascar	DALYs (Disability-Adjusted Life Years)	Male	Multiple myeloma	All ages	-0.625736	-1.00055	-0.249497	-0.63_x000D_ (-1 to -0.25)
Madagascar	DALYs (Disability-Adjusted Life Years)	Male	Multiple myeloma	Age-standardized	-0.498911	-0.684185	-0.313291	-0.5_x000D_ (-0.68 to -0.31)
Madagascar	DALYs (Disability-Adjusted Life Years)	Female	Multiple myeloma	All ages	-0.220885	-0.579753	0.139278	-0.22_x000D_ (-0.58 to 0.14)
Madagascar	DALYs (Disability-Adjusted Life Years)	Female	Multiple myeloma	Age-standardized	-0.231734	-0.432126	-0.0309375	-0.23_x000D_ (-0.43 to -0.03)
Madagascar	DALYs (Disability-Adjusted Life Years)	Both	Multiple myeloma	All ages	-0.437543	-0.80512	-0.0686036	-0.44_x000D_ (-0.81 to -0.07)
Madagascar	DALYs (Disability-Adjusted Life Years)	Both	Multiple myeloma	Age-standardized	-0.387091	-0.581426	-0.192376	-0.39_x000D_ (-0.58 to -0.19)
Madagascar	Incidence	Male	Multiple myeloma	All ages	-0.776077	-1.18781	-0.362626	-0.78_x000D_ (-1.19 to -0.36)
Madagascar	Incidence	Male	Multiple myeloma	Age-standardized	-0.396809	-0.590871	-0.202368	-0.4_x000D_ (-0.59 to -0.2)
Madagascar	Incidence	Female	Multiple myeloma	All ages	-0.304684	-0.681955	0.0740206	-0.3_x000D_ (-0.68 to 0.07)
Madagascar	Incidence	Female	Multiple myeloma	Age-standardized	-0.152282	-0.358751	0.0546141	-0.15_x000D_ (-0.36 to 0.05)
Madagascar	Incidence	Both	Multiple myeloma	All ages	-0.556303	-0.952468	-0.158554	-0.56_x000D_ (-0.95 to -0.16)
Madagascar	Incidence	Both	Multiple myeloma	Age-standardized	-0.300407	-0.5029	-0.0975029	-0.3_x000D_ (-0.5 to -0.1)
Fiji	Deaths	Male	Multiple myeloma	All ages	2.5797	2.45843	2.70111	2.58_x000D_ (2.46 to 2.7)
Fiji	Deaths	Male	Multiple myeloma	Age-standardized	0.653725	0.483672	0.824064	0.65_x000D_ (0.48 to 0.82)
Fiji	Deaths	Female	Multiple myeloma	All ages	4.53956	4.15942	4.92108	4.54_x000D_ (4.16 to 4.92)
Fiji	Deaths	Female	Multiple myeloma	Age-standardized	2.38571	2.06264	2.7098	2.39_x000D_ (2.06 to 2.71)
Fiji	Deaths	Both	Multiple myeloma	All ages	3.32575	3.12522	3.52667	3.33_x000D_ (3.13 to 3.53)
Fiji	Deaths	Both	Multiple myeloma	Age-standardized	1.14838	1.02957	1.26732	1.15_x000D_ (1.03 to 1.27)
Fiji	DALYs (Disability-Adjusted Life Years)	Male	Multiple myeloma	All ages	2.42797	2.29897	2.55714	2.43_x000D_ (2.3 to 2.56)
Fiji	DALYs (Disability-Adjusted Life Years)	Male	Multiple myeloma	Age-standardized	0.607203	0.490966	0.723573	0.61_x000D_ (0.49 to 0.72)
Fiji	DALYs (Disability-Adjusted Life Years)	Female	Multiple myeloma	All ages	4.23588	3.85675	4.61639	4.24_x000D_ (3.86 to 4.62)
Fiji	DALYs (Disability-Adjusted Life Years)	Female	Multiple myeloma	Age-standardized	2.33992	2.0094	2.6715	2.34_x000D_ (2.01 to 2.67)
Fiji	DALYs (Disability-Adjusted Life Years)	Both	Multiple myeloma	All ages	3.15374	2.93747	3.37047	3.15_x000D_ (2.94 to 3.37)
Fiji	DALYs (Disability-Adjusted Life Years)	Both	Multiple myeloma	Age-standardized	1.20506	1.05138	1.35898	1.21_x000D_ (1.05 to 1.36)
Fiji	Incidence	Male	Multiple myeloma	All ages	2.59589	2.47192	2.72001	2.6_x000D_ (2.47 to 2.72)
Fiji	Incidence	Male	Multiple myeloma	Age-standardized	0.658924	0.514961	0.803094	0.66_x000D_ (0.51 to 0.8)
Fiji	Incidence	Female	Multiple myeloma	All ages	4.55136	4.17808	4.92598	4.55_x000D_ (4.18 to 4.93)
Fiji	Incidence	Female	Multiple myeloma	Age-standardized	2.44831	2.1285	2.76912	2.45_x000D_ (2.13 to 2.77)
Fiji	Incidence	Both	Multiple myeloma	All ages	3.36022	3.15634	3.56449	3.36_x000D_ (3.16 to 3.56)
Fiji	Incidence	Both	Multiple myeloma	Age-standardized	1.21409	1.08507	1.34326	1.21_x000D_ (1.09 to 1.34)
Tuvalu	Deaths	Male	Multiple myeloma	All ages	0.743104	0.585738	0.900716	0.74_x000D_ (0.59 to 0.9)
Tuvalu	Deaths	Male	Multiple myeloma	Age-standardized	0.25697	0.150237	0.363816	0.26_x000D_ (0.15 to 0.36)
Tuvalu	Deaths	Female	Multiple myeloma	All ages	1.77594	1.6171	1.93502	1.78_x000D_ (1.62 to 1.94)
Tuvalu	Deaths	Female	Multiple myeloma	Age-standardized	1.20081	1.08015	1.32162	1.2_x000D_ (1.08 to 1.32)
Tuvalu	Deaths	Both	Multiple myeloma	All ages	1.28156	1.12578	1.43759	1.28_x000D_ (1.13 to 1.44)
Tuvalu	Deaths	Both	Multiple myeloma	Age-standardized	0.820777	0.707766	0.933915	0.82_x000D_ (0.71 to 0.93)
Tuvalu	DALYs (Disability-Adjusted Life Years)	Male	Multiple myeloma	All ages	0.64501	0.520095	0.77008	0.65_x000D_ (0.52 to 0.77)
Tuvalu	DALYs (Disability-Adjusted Life Years)	Male	Multiple myeloma	Age-standardized	0.220384	0.118654	0.322218	0.22_x000D_ (0.12 to 0.32)
Tuvalu	DALYs (Disability-Adjusted Life Years)	Female	Multiple myeloma	All ages	1.68259	1.53928	1.8261	1.68_x000D_ (1.54 to 1.83)
Tuvalu	DALYs (Disability-Adjusted Life Years)	Female	Multiple myeloma	Age-standardized	1.19376	1.07958	1.30807	1.19_x000D_ (1.08 to 1.31)
Tuvalu	DALYs (Disability-Adjusted Life Years)	Both	Multiple myeloma	All ages	1.19323	1.06545	1.32117	1.19_x000D_ (1.07 to 1.32)
Tuvalu	DALYs (Disability-Adjusted Life Years)	Both	Multiple myeloma	Age-standardized	0.761989	0.655352	0.868738	0.76_x000D_ (0.66 to 0.87)
Tuvalu	Incidence	Male	Multiple myeloma	All ages	0.818625	0.668277	0.969199	0.82_x000D_ (0.67 to 0.97)
Tuvalu	Incidence	Male	Multiple myeloma	Age-standardized	0.36764	0.262411	0.472979	0.37_x000D_ (0.26 to 0.47)
Tuvalu	Incidence	Female	Multiple myeloma	All ages	1.93565	1.77536	2.0962	1.94_x000D_ (1.78 to 2.1)
Tuvalu	Incidence	Female	Multiple myeloma	Age-standardized	1.37753	1.25295	1.50227	1.38_x000D_ (1.25 to 1.5)
Tuvalu	Incidence	Both	Multiple myeloma	All ages	1.4077	1.25684	1.55878	1.41_x000D_ (1.26 to 1.56)
Tuvalu	Incidence	Both	Multiple myeloma	Age-standardized	0.952822	0.83906	1.06671	0.95_x000D_ (0.84 to 1.07)
United States Virgin Islands	Deaths	Male	Multiple myeloma	All ages	2.89245	2.55392	3.2321	2.89_x000D_ (2.55 to 3.23)
United States Virgin Islands	Deaths	Male	Multiple myeloma	Age-standardized	-0.272792	-0.636571	0.0923197	-0.27_x000D_ (-0.64 to 0.09)
United States Virgin Islands	Deaths	Female	Multiple myeloma	All ages	3.08454	2.86615	3.30338	3.08_x000D_ (2.87 to 3.3)
United States Virgin Islands	Deaths	Female	Multiple myeloma	Age-standardized	-0.37384	-0.559268	-0.188066	-0.37_x000D_ (-0.56 to -0.19)
United States Virgin Islands	Deaths	Both	Multiple myeloma	All ages	2.98964	2.77669	3.20303	2.99_x000D_ (2.78 to 3.2)
United States Virgin Islands	Deaths	Both	Multiple myeloma	Age-standardized	-0.371214	-0.618286	-0.123528	-0.37_x000D_ (-0.62 to -0.12)
United States Virgin Islands	DALYs (Disability-Adjusted Life Years)	Male	Multiple myeloma	All ages	2.42416	2.05566	2.79399	2.42_x000D_ (2.06 to 2.79)
United States Virgin Islands	DALYs (Disability-Adjusted Life Years)	Male	Multiple myeloma	Age-standardized	-0.219593	-0.561482	0.123471	-0.22_x000D_ (-0.56 to 0.12)
United States Virgin Islands	DALYs (Disability-Adjusted Life Years)	Female	Multiple myeloma	All ages	2.78422	2.58741	2.98141	2.78_x000D_ (2.59 to 2.98)
United States Virgin Islands	DALYs (Disability-Adjusted Life Years)	Female	Multiple myeloma	Age-standardized	-0.100722	-0.274648	0.0735067	-0.1_x000D_ (-0.27 to 0.07)
United States Virgin Islands	DALYs (Disability-Adjusted Life Years)	Both	Multiple myeloma	All ages	2.60225	2.37041	2.83461	2.6_x000D_ (2.37 to 2.83)
United States Virgin Islands	DALYs (Disability-Adjusted Life Years)	Both	Multiple myeloma	Age-standardized	-0.185242	-0.405934	0.0359394	-0.19_x000D_ (-0.41 to 0.04)
United States Virgin Islands	Incidence	Male	Multiple myeloma	All ages	3.1696	2.80033	3.54019	3.17_x000D_ (2.8 to 3.54)
United States Virgin Islands	Incidence	Male	Multiple myeloma	Age-standardized	0.0430836	-0.349017	0.436727	0.04_x000D_ (-0.35 to 0.44)
United States Virgin Islands	Incidence	Female	Multiple myeloma	All ages	3.48264	3.2667	3.69903	3.48_x000D_ (3.27 to 3.7)
United States Virgin Islands	Incidence	Female	Multiple myeloma	Age-standardized	0.197958	0.00110356	0.3952	0.2_x000D_ (0 to 0.4)
United States Virgin Islands	Incidence	Both	Multiple myeloma	All ages	3.33871	3.10448	3.57347	3.34_x000D_ (3.1 to 3.57)
United States Virgin Islands	Incidence	Both	Multiple myeloma	Age-standardized	0.0859722	-0.172081	0.344693	0.09_x000D_ (-0.17 to 0.34)
Uruguay	Deaths	Male	Multiple myeloma	All ages	1.33077	1.21551	1.44617	1.33_x000D_ (1.22 to 1.45)
Uruguay	Deaths	Male	Multiple myeloma	Age-standardized	0.539918	0.435116	0.644828	0.54_x000D_ (0.44 to 0.64)
Uruguay	Deaths	Female	Multiple myeloma	All ages	1.00181	0.864405	1.13941	1_x000D_ (0.86 to 1.14)
Uruguay	Deaths	Female	Multiple myeloma	Age-standardized	-0.019018	-0.167549	0.129734	-0.02_x000D_ (-0.17 to 0.13)
Uruguay	Deaths	Both	Multiple myeloma	All ages	1.16213	1.0787	1.24563	1.16_x000D_ (1.08 to 1.25)
Uruguay	Deaths	Both	Multiple myeloma	Age-standardized	0.218428	0.120647	0.316305	0.22_x000D_ (0.12 to 0.32)
Uruguay	DALYs (Disability-Adjusted Life Years)	Male	Multiple myeloma	All ages	0.937446	0.816158	1.05888	0.94_x000D_ (0.82 to 1.06)
Uruguay	DALYs (Disability-Adjusted Life Years)	Male	Multiple myeloma	Age-standardized	0.287238	0.185538	0.389042	0.29_x000D_ (0.19 to 0.39)
Uruguay	DALYs (Disability-Adjusted Life Years)	Female	Multiple myeloma	All ages	0.689563	0.55856	0.820738	0.69_x000D_ (0.56 to 0.82)
Uruguay	DALYs (Disability-Adjusted Life Years)	Female	Multiple myeloma	Age-standardized	-0.0726559	-0.231431	0.0863718	-0.07_x000D_ (-0.23 to 0.09)
Uruguay	DALYs (Disability-Adjusted Life Years)	Both	Multiple myeloma	All ages	0.814657	0.738388	0.890983	0.81_x000D_ (0.74 to 0.89)
Uruguay	DALYs (Disability-Adjusted Life Years)	Both	Multiple myeloma	Age-standardized	0.0891076	-0.0054514	0.183756	0.09_x000D_ (-0.01 to 0.18)
Uruguay	Incidence	Male	Multiple myeloma	All ages	1.56912	1.46119	1.67717	1.57_x000D_ (1.46 to 1.68)
Uruguay	Incidence	Male	Multiple myeloma	Age-standardized	0.849318	0.746892	0.951848	0.85_x000D_ (0.75 to 0.95)
Uruguay	Incidence	Female	Multiple myeloma	All ages	1.21045	1.06512	1.35598	1.21_x000D_ (1.07 to 1.36)
Uruguay	Incidence	Female	Multiple myeloma	Age-standardized	0.349161	0.183357	0.515241	0.35_x000D_ (0.18 to 0.52)
Uruguay	Incidence	Both	Multiple myeloma	All ages	1.38876	1.30413	1.47346	1.39_x000D_ (1.3 to 1.47)
Uruguay	Incidence	Both	Multiple myeloma	Age-standardized	0.569119	0.462512	0.67584	0.57_x000D_ (0.46 to 0.68)
Republic of Korea	Deaths	Male	Multiple myeloma	All ages	4.69017	4.4922	4.88851	4.69_x000D_ (4.49 to 4.89)
Republic of Korea	Deaths	Male	Multiple myeloma	Age-standardized	0.670314	0.481559	0.859423	0.67_x000D_ (0.48 to 0.86)
Republic of Korea	Deaths	Female	Multiple myeloma	All ages	4.37392	4.21688	4.53119	4.37_x000D_ (4.22 to 4.53)
Republic of Korea	Deaths	Female	Multiple myeloma	Age-standardized	0.784923	0.633379	0.936696	0.78_x000D_ (0.63 to 0.94)
Republic of Korea	Deaths	Both	Multiple myeloma	All ages	4.53721	4.36597	4.70874	4.54_x000D_ (4.37 to 4.71)
Republic of Korea	Deaths	Both	Multiple myeloma	Age-standardized	0.833372	0.665205	1.00182	0.83_x000D_ (0.67 to 1)
Republic of Korea	DALYs (Disability-Adjusted Life Years)	Male	Multiple myeloma	All ages	3.87271	3.63223	4.11375	3.87_x000D_ (3.63 to 4.11)
Republic of Korea	DALYs (Disability-Adjusted Life Years)	Male	Multiple myeloma	Age-standardized	0.456224	0.224019	0.688968	0.46_x000D_ (0.22 to 0.69)
Republic of Korea	DALYs (Disability-Adjusted Life Years)	Female	Multiple myeloma	All ages	3.56011	3.38734	3.73316	3.56_x000D_ (3.39 to 3.73)
Republic of Korea	DALYs (Disability-Adjusted Life Years)	Female	Multiple myeloma	Age-standardized	0.494373	0.32338	0.665658	0.49_x000D_ (0.32 to 0.67)
Republic of Korea	DALYs (Disability-Adjusted Life Years)	Both	Multiple myeloma	All ages	3.72902	3.52835	3.93007	3.73_x000D_ (3.53 to 3.93)
Republic of Korea	DALYs (Disability-Adjusted Life Years)	Both	Multiple myeloma	Age-standardized	0.551452	0.349676	0.753633	0.55_x000D_ (0.35 to 0.75)
Republic of Korea	Incidence	Male	Multiple myeloma	All ages	5.85303	5.55567	6.15123	5.85_x000D_ (5.56 to 6.15)
Republic of Korea	Incidence	Male	Multiple myeloma	Age-standardized	1.92063	1.64936	2.19262	1.92_x000D_ (1.65 to 2.19)
Republic of Korea	Incidence	Female	Multiple myeloma	All ages	5.59741	5.3414	5.85404	5.6_x000D_ (5.34 to 5.85)
Republic of Korea	Incidence	Female	Multiple myeloma	Age-standardized	2.16131	1.92068	2.40251	2.16_x000D_ (1.92 to 2.4)
Republic of Korea	Incidence	Both	Multiple myeloma	All ages	5.72974	5.45733	6.00285	5.73_x000D_ (5.46 to 6)
Republic of Korea	Incidence	Both	Multiple myeloma	Age-standardized	2.1399	1.8833	2.39715	2.14_x000D_ (1.88 to 2.4)
Canada	Deaths	Male	Multiple myeloma	All ages	1.64866	1.56688	1.73051	1.65_x000D_ (1.57 to 1.73)
Canada	Deaths	Male	Multiple myeloma	Age-standardized	-0.333358	-0.41904	-0.247602	-0.33_x000D_ (-0.42 to -0.25)
Canada	Deaths	Female	Multiple myeloma	All ages	0.678646	0.530565	0.826946	0.68_x000D_ (0.53 to 0.83)
Canada	Deaths	Female	Multiple myeloma	Age-standardized	-0.968215	-1.12661	-0.809565	-0.97_x000D_ (-1.13 to -0.81)
Canada	Deaths	Both	Multiple myeloma	All ages	1.20321	1.11699	1.2895	1.2_x000D_ (1.12 to 1.29)
Canada	Deaths	Both	Multiple myeloma	Age-standardized	-0.579661	-0.679562	-0.47966	-0.58_x000D_ (-0.68 to -0.48)
Canada	DALYs (Disability-Adjusted Life Years)	Male	Multiple myeloma	All ages	1.05311	0.975695	1.13059	1.05_x000D_ (0.98 to 1.13)
Canada	DALYs (Disability-Adjusted Life Years)	Male	Multiple myeloma	Age-standardized	-0.70273	-0.793146	-0.612232	-0.7_x000D_ (-0.79 to -0.61)
Canada	DALYs (Disability-Adjusted Life Years)	Female	Multiple myeloma	All ages	0.171228	0.0240642	0.318609	0.17_x000D_ (0.02 to 0.32)
Canada	DALYs (Disability-Adjusted Life Years)	Female	Multiple myeloma	Age-standardized	-1.32306	-1.48631	-1.15954	-1.32_x000D_ (-1.49 to -1.16)
Canada	DALYs (Disability-Adjusted Life Years)	Both	Multiple myeloma	All ages	0.669739	0.580308	0.75925	0.67_x000D_ (0.58 to 0.76)
Canada	DALYs (Disability-Adjusted Life Years)	Both	Multiple myeloma	Age-standardized	-0.943918	-1.05003	-0.837695	-0.94_x000D_ (-1.05 to -0.84)
Canada	Incidence	Male	Multiple myeloma	All ages	2.06543	1.95975	2.17123	2.07_x000D_ (1.96 to 2.17)
Canada	Incidence	Male	Multiple myeloma	Age-standardized	0.156482	0.0263207	0.286812	0.16_x000D_ (0.03 to 0.29)
Canada	Incidence	Female	Multiple myeloma	All ages	0.919076	0.707624	1.13097	0.92_x000D_ (0.71 to 1.13)
Canada	Incidence	Female	Multiple myeloma	Age-standardized	-0.607714	-0.830919	-0.384006	-0.61_x000D_ (-0.83 to -0.38)
Canada	Incidence	Both	Multiple myeloma	All ages	1.57143	1.43587	1.70718	1.57_x000D_ (1.44 to 1.71)
Canada	Incidence	Both	Multiple myeloma	Age-standardized	-0.121621	-0.277478	0.0344801	-0.12_x000D_ (-0.28 to 0.03)
Venezuela (Bolivarian Republic of)	Deaths	Male	Multiple myeloma	All ages	3.0268	2.76674	3.28752	3.03_x000D_ (2.77 to 3.29)
Venezuela (Bolivarian Republic of)	Deaths	Male	Multiple myeloma	Age-standardized	0.610311	0.293979	0.927641	0.61_x000D_ (0.29 to 0.93)
Venezuela (Bolivarian Republic of)	Deaths	Female	Multiple myeloma	All ages	2.73211	2.6083	2.85606	2.73_x000D_ (2.61 to 2.86)
Venezuela (Bolivarian Republic of)	Deaths	Female	Multiple myeloma	Age-standardized	0.275	0.15903	0.391103	0.27_x000D_ (0.16 to 0.39)
Venezuela (Bolivarian Republic of)	Deaths	Both	Multiple myeloma	All ages	2.87703	2.73345	3.02082	2.88_x000D_ (2.73 to 3.02)
Venezuela (Bolivarian Republic of)	Deaths	Both	Multiple myeloma	Age-standardized	0.439293	0.252271	0.626664	0.44_x000D_ (0.25 to 0.63)
Venezuela (Bolivarian Republic of)	DALYs (Disability-Adjusted Life Years)	Male	Multiple myeloma	All ages	2.98428	2.73705	3.2321	2.98_x000D_ (2.74 to 3.23)
Venezuela (Bolivarian Republic of)	DALYs (Disability-Adjusted Life Years)	Male	Multiple myeloma	Age-standardized	0.618422	0.311669	0.926113	0.62_x000D_ (0.31 to 0.93)
Venezuela (Bolivarian Republic of)	DALYs (Disability-Adjusted Life Years)	Female	Multiple myeloma	All ages	2.54037	2.43032	2.65053	2.54_x000D_ (2.43 to 2.65)
Venezuela (Bolivarian Republic of)	DALYs (Disability-Adjusted Life Years)	Female	Multiple myeloma	Age-standardized	0.197302	0.0858451	0.308883	0.2_x000D_ (0.09 to 0.31)
Venezuela (Bolivarian Republic of)	DALYs (Disability-Adjusted Life Years)	Both	Multiple myeloma	All ages	2.76481	2.62804	2.90176	2.76_x000D_ (2.63 to 2.9)
Venezuela (Bolivarian Republic of)	DALYs (Disability-Adjusted Life Years)	Both	Multiple myeloma	Age-standardized	0.411955	0.227198	0.597052	0.41_x000D_ (0.23 to 0.6)
Venezuela (Bolivarian Republic of)	Incidence	Male	Multiple myeloma	All ages	3.3726	3.11938	3.62645	3.37_x000D_ (3.12 to 3.63)
Venezuela (Bolivarian Republic of)	Incidence	Male	Multiple myeloma	Age-standardized	0.928907	0.602114	1.25676	0.93_x000D_ (0.6 to 1.26)
Venezuela (Bolivarian Republic of)	Incidence	Female	Multiple myeloma	All ages	3.08923	2.98592	3.19263	3.09_x000D_ (2.99 to 3.19)
Venezuela (Bolivarian Republic of)	Incidence	Female	Multiple myeloma	Age-standardized	0.635736	0.49506	0.776608	0.64_x000D_ (0.5 to 0.78)
Venezuela (Bolivarian Republic of)	Incidence	Both	Multiple myeloma	All ages	3.22675	3.09267	3.36101	3.23_x000D_ (3.09 to 3.36)
Venezuela (Bolivarian Republic of)	Incidence	Both	Multiple myeloma	Age-standardized	0.777964	0.571139	0.985215	0.78_x000D_ (0.57 to 0.99)
Sao Tome and Principe	Deaths	Male	Multiple myeloma	All ages	3.16102	3.04607	3.27609	3.16_x000D_ (3.05 to 3.28)
Sao Tome and Principe	Deaths	Male	Multiple myeloma	Age-standardized	3.74508	3.57381	3.91664	3.75_x000D_ (3.57 to 3.92)
Sao Tome and Principe	Deaths	Female	Multiple myeloma	All ages	4.95126	4.75582	5.14706	4.95_x000D_ (4.76 to 5.15)
Sao Tome and Principe	Deaths	Female	Multiple myeloma	Age-standardized	5.43786	5.17165	5.70475	5.44_x000D_ (5.17 to 5.7)
Sao Tome and Principe	Deaths	Both	Multiple myeloma	All ages	4.00304	3.86703	4.13923	4_x000D_ (3.87 to 4.14)
Sao Tome and Principe	Deaths	Both	Multiple myeloma	Age-standardized	4.5239	4.32263	4.72556	4.52_x000D_ (4.32 to 4.73)
Sao Tome and Principe	DALYs (Disability-Adjusted Life Years)	Male	Multiple myeloma	All ages	3.31032	3.19694	3.42383	3.31_x000D_ (3.2 to 3.42)
Sao Tome and Principe	DALYs (Disability-Adjusted Life Years)	Male	Multiple myeloma	Age-standardized	3.5353	3.36958	3.70129	3.54_x000D_ (3.37 to 3.7)
Sao Tome and Principe	DALYs (Disability-Adjusted Life Years)	Female	Multiple myeloma	All ages	5.02919	4.84804	5.21066	5.03_x000D_ (4.85 to 5.21)
Sao Tome and Principe	DALYs (Disability-Adjusted Life Years)	Female	Multiple myeloma	Age-standardized	5.24839	4.9892	5.50823	5.25_x000D_ (4.99 to 5.51)
Sao Tome and Principe	DALYs (Disability-Adjusted Life Years)	Both	Multiple myeloma	All ages	4.12026	3.9831	4.2576	4.12_x000D_ (3.98 to 4.26)
Sao Tome and Principe	DALYs (Disability-Adjusted Life Years)	Both	Multiple myeloma	Age-standardized	4.33151	4.13118	4.53223	4.33_x000D_ (4.13 to 4.53)
Sao Tome and Principe	Incidence	Male	Multiple myeloma	All ages	3.38015	3.26782	3.49261	3.38_x000D_ (3.27 to 3.49)
Sao Tome and Principe	Incidence	Male	Multiple myeloma	Age-standardized	3.86168	3.70059	4.02301	3.86_x000D_ (3.7 to 4.02)
Sao Tome and Principe	Incidence	Female	Multiple myeloma	All ages	5.1937	4.99942	5.38835	5.19_x000D_ (5 to 5.39)
Sao Tome and Principe	Incidence	Female	Multiple myeloma	Age-standardized	5.5817	5.32744	5.83657	5.58_x000D_ (5.33 to 5.84)
Sao Tome and Principe	Incidence	Both	Multiple myeloma	All ages	4.23477	4.09573	4.374	4.23_x000D_ (4.1 to 4.37)
Sao Tome and Principe	Incidence	Both	Multiple myeloma	Age-standardized	4.65468	4.46284	4.84687	4.65_x000D_ (4.46 to 4.85)
Nepal	Deaths	Male	Multiple myeloma	All ages	3.65319	3.26154	4.04633	3.65_x000D_ (3.26 to 4.05)
Nepal	Deaths	Male	Multiple myeloma	Age-standardized	1.98858	1.69023	2.2878	1.99_x000D_ (1.69 to 2.29)
Nepal	Deaths	Female	Multiple myeloma	All ages	3.38437	3.03969	3.7302	3.38_x000D_ (3.04 to 3.73)
Nepal	Deaths	Female	Multiple myeloma	Age-standardized	1.5534	1.31954	1.78779	1.55_x000D_ (1.32 to 1.79)
Nepal	Deaths	Both	Multiple myeloma	All ages	3.51031	3.14357	3.87835	3.51_x000D_ (3.14 to 3.88)
Nepal	Deaths	Both	Multiple myeloma	Age-standardized	1.76779	1.50338	2.03289	1.77_x000D_ (1.5 to 2.03)
Nepal	DALYs (Disability-Adjusted Life Years)	Male	Multiple myeloma	All ages	3.27149	2.87615	3.66836	3.27_x000D_ (2.88 to 3.67)
Nepal	DALYs (Disability-Adjusted Life Years)	Male	Multiple myeloma	Age-standardized	1.84147	1.53134	2.15254	1.84_x000D_ (1.53 to 2.15)
Nepal	DALYs (Disability-Adjusted Life Years)	Female	Multiple myeloma	All ages	3.1567	2.81027	3.5043	3.16_x000D_ (2.81 to 3.5)
Nepal	DALYs (Disability-Adjusted Life Years)	Female	Multiple myeloma	Age-standardized	1.49883	1.26239	1.73581	1.5_x000D_ (1.26 to 1.74)
Nepal	DALYs (Disability-Adjusted Life Years)	Both	Multiple myeloma	All ages	3.20011	2.83043	3.57111	3.2_x000D_ (2.83 to 3.57)
Nepal	DALYs (Disability-Adjusted Life Years)	Both	Multiple myeloma	Age-standardized	1.6614	1.38982	1.9337	1.66_x000D_ (1.39 to 1.93)
Nepal	Incidence	Male	Multiple myeloma	All ages	3.7647	3.36338	4.16759	3.76_x000D_ (3.36 to 4.17)
Nepal	Incidence	Male	Multiple myeloma	Age-standardized	2.14677	1.83706	2.45742	2.15_x000D_ (1.84 to 2.46)
Nepal	Incidence	Female	Multiple myeloma	All ages	3.54074	3.18958	3.89309	3.54_x000D_ (3.19 to 3.89)
Nepal	Incidence	Female	Multiple myeloma	Age-standardized	1.74128	1.50161	1.98151	1.74_x000D_ (1.5 to 1.98)
Nepal	Incidence	Both	Multiple myeloma	All ages	3.6429	3.26795	4.01921	3.64_x000D_ (3.27 to 4.02)
Nepal	Incidence	Both	Multiple myeloma	Age-standardized	1.93959	1.66646	2.21346	1.94_x000D_ (1.67 to 2.21)
Kenya	Deaths	Male	Multiple myeloma	All ages	2.90491	2.82248	2.98741	2.9_x000D_ (2.82 to 2.99)
Kenya	Deaths	Male	Multiple myeloma	Age-standardized	2.32841	2.21086	2.4461	2.33_x000D_ (2.21 to 2.45)
Kenya	Deaths	Female	Multiple myeloma	All ages	2.81686	2.57198	3.06233	2.82_x000D_ (2.57 to 3.06)
Kenya	Deaths	Female	Multiple myeloma	Age-standardized	1.89601	1.70179	2.0906	1.9_x000D_ (1.7 to 2.09)
Kenya	Deaths	Both	Multiple myeloma	All ages	2.85631	2.69231	3.02058	2.86_x000D_ (2.69 to 3.02)
Kenya	Deaths	Both	Multiple myeloma	Age-standardized	2.08734	1.99491	2.17985	2.09_x000D_ (1.99 to 2.18)
Kenya	DALYs (Disability-Adjusted Life Years)	Male	Multiple myeloma	All ages	3.15484	3.08665	3.22308	3.15_x000D_ (3.09 to 3.22)
Kenya	DALYs (Disability-Adjusted Life Years)	Male	Multiple myeloma	Age-standardized	2.34457	2.19489	2.49447	2.34_x000D_ (2.19 to 2.49)
Kenya	DALYs (Disability-Adjusted Life Years)	Female	Multiple myeloma	All ages	2.88046	2.62798	3.13357	2.88_x000D_ (2.63 to 3.13)
Kenya	DALYs (Disability-Adjusted Life Years)	Female	Multiple myeloma	Age-standardized	1.90736	1.72438	2.09068	1.91_x000D_ (1.72 to 2.09)
Kenya	DALYs (Disability-Adjusted Life Years)	Both	Multiple myeloma	All ages	3.01027	2.86412	3.15661	3.01_x000D_ (2.86 to 3.16)
Kenya	DALYs (Disability-Adjusted Life Years)	Both	Multiple myeloma	Age-standardized	2.10928	2.01749	2.20114	2.11_x000D_ (2.02 to 2.2)
Kenya	Incidence	Male	Multiple myeloma	All ages	3.0659	2.97671	3.15518	3.07_x000D_ (2.98 to 3.16)
Kenya	Incidence	Male	Multiple myeloma	Age-standardized	2.38897	2.27738	2.50068	2.39_x000D_ (2.28 to 2.5)
Kenya	Incidence	Female	Multiple myeloma	All ages	2.90432	2.63653	3.17281	2.9_x000D_ (2.64 to 3.17)
Kenya	Incidence	Female	Multiple myeloma	Age-standardized	1.95449	1.75221	2.15716	1.95_x000D_ (1.75 to 2.16)
Kenya	Incidence	Both	Multiple myeloma	All ages	2.97868	2.80069	3.15699	2.98_x000D_ (2.8 to 3.16)
Kenya	Incidence	Both	Multiple myeloma	Age-standardized	2.14966	2.05592	2.24349	2.15_x000D_ (2.06 to 2.24)
Ireland	Deaths	Male	Multiple myeloma	All ages	0.361863	0.159978	0.564155	0.36_x000D_ (0.16 to 0.56)
Ireland	Deaths	Male	Multiple myeloma	Age-standardized	-0.862209	-1.03793	-0.686173	-0.86_x000D_ (-1.04 to -0.69)
Ireland	Deaths	Female	Multiple myeloma	All ages	0.107645	-0.118616	0.334419	0.11_x000D_ (-0.12 to 0.33)
Ireland	Deaths	Female	Multiple myeloma	Age-standardized	-0.66616	-0.845634	-0.486361	-0.67_x000D_ (-0.85 to -0.49)
Ireland	Deaths	Both	Multiple myeloma	All ages	0.244049	0.0403202	0.448193	0.24_x000D_ (0.04 to 0.45)
Ireland	Deaths	Both	Multiple myeloma	Age-standardized	-0.73072	-0.893421	-0.567753	-0.73_x000D_ (-0.89 to -0.57)
Ireland	DALYs (Disability-Adjusted Life Years)	Male	Multiple myeloma	All ages	0.0914252	-0.0695204	0.25263	0.09_x000D_ (-0.07 to 0.25)
Ireland	DALYs (Disability-Adjusted Life Years)	Male	Multiple myeloma	Age-standardized	-1.04983	-1.23639	-0.862918	-1.05_x000D_ (-1.24 to -0.86)
Ireland	DALYs (Disability-Adjusted Life Years)	Female	Multiple myeloma	All ages	-0.0935078	-0.306474	0.119913	-0.09_x000D_ (-0.31 to 0.12)
Ireland	DALYs (Disability-Adjusted Life Years)	Female	Multiple myeloma	Age-standardized	-0.856387	-1.04246	-0.66996	-0.86_x000D_ (-1.04 to -0.67)
Ireland	DALYs (Disability-Adjusted Life Years)	Both	Multiple myeloma	All ages	0.00761937	-0.164517	0.180052	0.01_x000D_ (-0.16 to 0.18)
Ireland	DALYs (Disability-Adjusted Life Years)	Both	Multiple myeloma	Age-standardized	-0.931425	-1.10321	-0.759344	-0.93_x000D_ (-1.1 to -0.76)
Ireland	Incidence	Male	Multiple myeloma	All ages	1.26997	1.13151	1.40862	1.27_x000D_ (1.13 to 1.41)
Ireland	Incidence	Male	Multiple myeloma	Age-standardized	0.07899	-0.114682	0.273038	0.08_x000D_ (-0.11 to 0.27)
Ireland	Incidence	Female	Multiple myeloma	All ages	0.951481	0.770646	1.13264	0.95_x000D_ (0.77 to 1.13)
Ireland	Incidence	Female	Multiple myeloma	Age-standardized	0.236722	0.0600085	0.413747	0.24_x000D_ (0.06 to 0.41)
Ireland	Incidence	Both	Multiple myeloma	All ages	1.12621	0.982381	1.27025	1.13_x000D_ (0.98 to 1.27)
Ireland	Incidence	Both	Multiple myeloma	Age-standardized	0.194017	0.0220921	0.366238	0.19_x000D_ (0.02 to 0.37)
Viet Nam	Deaths	Male	Multiple myeloma	All ages	4.82784	4.77776	4.87794	4.83_x000D_ (4.78 to 4.88)
Viet Nam	Deaths	Male	Multiple myeloma	Age-standardized	3.05184	2.93911	3.16468	3.05_x000D_ (2.94 to 3.16)
Viet Nam	Deaths	Female	Multiple myeloma	All ages	3.79858	3.70746	3.88978	3.8_x000D_ (3.71 to 3.89)
Viet Nam	Deaths	Female	Multiple myeloma	Age-standardized	2.09858	2.05851	2.13866	2.1_x000D_ (2.06 to 2.14)
Viet Nam	Deaths	Both	Multiple myeloma	All ages	4.33024	4.26259	4.39793	4.33_x000D_ (4.26 to 4.4)
Viet Nam	Deaths	Both	Multiple myeloma	Age-standardized	2.60296	2.55134	2.65459	2.6_x000D_ (2.55 to 2.65)
Viet Nam	DALYs (Disability-Adjusted Life Years)	Male	Multiple myeloma	All ages	5.01456	4.92284	5.10635	5.01_x000D_ (4.92 to 5.11)
Viet Nam	DALYs (Disability-Adjusted Life Years)	Male	Multiple myeloma	Age-standardized	3.04589	2.94232	3.14957	3.05_x000D_ (2.94 to 3.15)
Viet Nam	DALYs (Disability-Adjusted Life Years)	Female	Multiple myeloma	All ages	3.80655	3.67572	3.93755	3.81_x000D_ (3.68 to 3.94)
Viet Nam	DALYs (Disability-Adjusted Life Years)	Female	Multiple myeloma	Age-standardized	2.01355	1.96797	2.05915	2.01_x000D_ (1.97 to 2.06)
Viet Nam	DALYs (Disability-Adjusted Life Years)	Both	Multiple myeloma	All ages	4.46174	4.35331	4.57029	4.46_x000D_ (4.35 to 4.57)
Viet Nam	DALYs (Disability-Adjusted Life Years)	Both	Multiple myeloma	Age-standardized	2.58878	2.54044	2.63714	2.59_x000D_ (2.54 to 2.64)
Viet Nam	Incidence	Male	Multiple myeloma	All ages	5.31883	5.24388	5.39383	5.32_x000D_ (5.24 to 5.39)
Viet Nam	Incidence	Male	Multiple myeloma	Age-standardized	3.45688	3.36507	3.54877	3.46_x000D_ (3.37 to 3.55)
Viet Nam	Incidence	Female	Multiple myeloma	All ages	4.30993	4.18556	4.43445	4.31_x000D_ (4.19 to 4.43)
Viet Nam	Incidence	Female	Multiple myeloma	Age-standardized	2.55979	2.50617	2.61343	2.56_x000D_ (2.51 to 2.61)
Viet Nam	Incidence	Both	Multiple myeloma	All ages	4.83618	4.73652	4.93593	4.84_x000D_ (4.74 to 4.94)
Viet Nam	Incidence	Both	Multiple myeloma	Age-standardized	3.04375	3.00121	3.08632	3.04_x000D_ (3 to 3.09)
Timor-Leste	Deaths	Male	Multiple myeloma	All ages	3.4624	3.3208	3.6042	3.46_x000D_ (3.32 to 3.6)
Timor-Leste	Deaths	Male	Multiple myeloma	Age-standardized	1.36554	1.17134	1.56012	1.37_x000D_ (1.17 to 1.56)
Timor-Leste	Deaths	Female	Multiple myeloma	All ages	3.2529	3.08994	3.41613	3.25_x000D_ (3.09 to 3.42)
Timor-Leste	Deaths	Female	Multiple myeloma	Age-standardized	0.885375	0.720627	1.05039	0.89_x000D_ (0.72 to 1.05)
Timor-Leste	Deaths	Both	Multiple myeloma	All ages	3.35476	3.20712	3.50261	3.35_x000D_ (3.21 to 3.5)
Timor-Leste	Deaths	Both	Multiple myeloma	Age-standardized	1.12555	0.950022	1.30138	1.13_x000D_ (0.95 to 1.3)
Timor-Leste	DALYs (Disability-Adjusted Life Years)	Male	Multiple myeloma	All ages	2.89418	2.73674	3.05187	2.89_x000D_ (2.74 to 3.05)
Timor-Leste	DALYs (Disability-Adjusted Life Years)	Male	Multiple myeloma	Age-standardized	1.29496	1.0801	1.51027	1.29_x000D_ (1.08 to 1.51)
Timor-Leste	DALYs (Disability-Adjusted Life Years)	Female	Multiple myeloma	All ages	2.77669	2.61342	2.94022	2.78_x000D_ (2.61 to 2.94)
Timor-Leste	DALYs (Disability-Adjusted Life Years)	Female	Multiple myeloma	Age-standardized	0.886718	0.698206	1.07558	0.89_x000D_ (0.7 to 1.08)
Timor-Leste	DALYs (Disability-Adjusted Life Years)	Both	Multiple myeloma	All ages	2.8376	2.68426	2.99118	2.84_x000D_ (2.68 to 2.99)
Timor-Leste	DALYs (Disability-Adjusted Life Years)	Both	Multiple myeloma	Age-standardized	1.08775	0.890645	1.28524	1.09_x000D_ (0.89 to 1.29)
Timor-Leste	Incidence	Male	Multiple myeloma	All ages	3.47352	3.32273	3.62453	3.47_x000D_ (3.32 to 3.62)
Timor-Leste	Incidence	Male	Multiple myeloma	Age-standardized	1.48151	1.27405	1.68939	1.48_x000D_ (1.27 to 1.69)
Timor-Leste	Incidence	Female	Multiple myeloma	All ages	3.31855	3.14246	3.49494	3.32_x000D_ (3.14 to 3.49)
Timor-Leste	Incidence	Female	Multiple myeloma	Age-standardized	1.074	0.901426	1.24687	1.07_x000D_ (0.9 to 1.25)
Timor-Leste	Incidence	Both	Multiple myeloma	All ages	3.39608	3.23752	3.55488	3.4_x000D_ (3.24 to 3.55)
Timor-Leste	Incidence	Both	Multiple myeloma	Age-standardized	1.2775	1.09194	1.4634	1.28_x000D_ (1.09 to 1.46)
United States of America	Deaths	Male	Multiple myeloma	All ages	0.74536	0.656321	0.834477	0.75_x000D_ (0.66 to 0.83)
United States of America	Deaths	Male	Multiple myeloma	Age-standardized	-0.646398	-0.74351	-0.549191	-0.65_x000D_ (-0.74 to -0.55)
United States of America	Deaths	Female	Multiple myeloma	All ages	0.117147	-0.00245897	0.236895	0.12_x000D_ (0 to 0.24)
United States of America	Deaths	Female	Multiple myeloma	Age-standardized	-0.848419	-0.9938	-0.702825	-0.85_x000D_ (-0.99 to -0.7)
United States of America	Deaths	Both	Multiple myeloma	All ages	0.452285	0.357603	0.547056	0.45_x000D_ (0.36 to 0.55)
United States of America	Deaths	Both	Multiple myeloma	Age-standardized	-0.683573	-0.800087	-0.566921	-0.68_x000D_ (-0.8 to -0.57)
United States of America	DALYs (Disability-Adjusted Life Years)	Male	Multiple myeloma	All ages	0.365063	0.291042	0.439138	0.37_x000D_ (0.29 to 0.44)
United States of America	DALYs (Disability-Adjusted Life Years)	Male	Multiple myeloma	Age-standardized	-0.988073	-1.09267	-0.883369	-0.99_x000D_ (-1.09 to -0.88)
United States of America	DALYs (Disability-Adjusted Life Years)	Female	Multiple myeloma	All ages	-0.182123	-0.28967	-0.0744593	-0.18_x000D_ (-0.29 to -0.07)
United States of America	DALYs (Disability-Adjusted Life Years)	Female	Multiple myeloma	Age-standardized	-1.21896	-1.36609	-1.07161	-1.22_x000D_ (-1.37 to -1.07)
United States of America	DALYs (Disability-Adjusted Life Years)	Both	Multiple myeloma	All ages	0.122164	0.0397073	0.204688	0.12_x000D_ (0.04 to 0.2)
United States of America	DALYs (Disability-Adjusted Life Years)	Both	Multiple myeloma	Age-standardized	-1.05239	-1.17375	-0.930882	-1.05_x000D_ (-1.17 to -0.93)
United States of America	Incidence	Male	Multiple myeloma	All ages	0.990455	0.932216	1.04873	0.99_x000D_ (0.93 to 1.05)
United States of America	Incidence	Male	Multiple myeloma	Age-standardized	-0.393468	-0.523242	-0.263525	-0.39_x000D_ (-0.52 to -0.26)
United States of America	Incidence	Female	Multiple myeloma	All ages	0.282612	0.174301	0.391041	0.28_x000D_ (0.17 to 0.39)
United States of America	Incidence	Female	Multiple myeloma	Age-standardized	-0.685172	-0.860415	-0.509619	-0.69_x000D_ (-0.86 to -0.51)
United States of America	Incidence	Both	Multiple myeloma	All ages	0.67626	0.601547	0.751029	0.68_x000D_ (0.6 to 0.75)
United States of America	Incidence	Both	Multiple myeloma	Age-standardized	-0.46489	-0.613603	-0.315953	-0.46_x000D_ (-0.61 to -0.32)
Democratic People's Republic of Korea	Deaths	Male	Multiple myeloma	All ages	1.48038	1.37512	1.58575	1.48_x000D_ (1.38 to 1.59)
Democratic People's Republic of Korea	Deaths	Male	Multiple myeloma	Age-standardized	-0.104741	-0.204644	-0.00473745	-0.1_x000D_ (-0.2 to 0)
Democratic People's Republic of Korea	Deaths	Female	Multiple myeloma	All ages	2.11668	2.00966	2.22381	2.12_x000D_ (2.01 to 2.22)
Democratic People's Republic of Korea	Deaths	Female	Multiple myeloma	Age-standardized	0.532175	0.445147	0.619279	0.53_x000D_ (0.45 to 0.62)
Democratic People's Republic of Korea	Deaths	Both	Multiple myeloma	All ages	1.83356	1.7377	1.92951	1.83_x000D_ (1.74 to 1.93)
Democratic People's Republic of Korea	Deaths	Both	Multiple myeloma	Age-standardized	0.287056	0.196049	0.378146	0.29_x000D_ (0.2 to 0.38)
Democratic People's Republic of Korea	DALYs (Disability-Adjusted Life Years)	Male	Multiple myeloma	All ages	1.22769	1.13635	1.31911	1.23_x000D_ (1.14 to 1.32)
Democratic People's Republic of Korea	DALYs (Disability-Adjusted Life Years)	Male	Multiple myeloma	Age-standardized	-0.0503761	-0.135348	0.0346676	-0.05_x000D_ (-0.14 to 0.03)
Democratic People's Republic of Korea	DALYs (Disability-Adjusted Life Years)	Female	Multiple myeloma	All ages	1.7831	1.70576	1.8605	1.78_x000D_ (1.71 to 1.86)
Democratic People's Republic of Korea	DALYs (Disability-Adjusted Life Years)	Female	Multiple myeloma	Age-standardized	0.568686	0.493149	0.64428	0.57_x000D_ (0.49 to 0.64)
Democratic People's Republic of Korea	DALYs (Disability-Adjusted Life Years)	Both	Multiple myeloma	All ages	1.52631	1.45465	1.59802	1.53_x000D_ (1.45 to 1.6)
Democratic People's Republic of Korea	DALYs (Disability-Adjusted Life Years)	Both	Multiple myeloma	Age-standardized	0.311461	0.233135	0.389849	0.31_x000D_ (0.23 to 0.39)
Democratic People's Republic of Korea	Incidence	Male	Multiple myeloma	All ages	1.66391	1.54167	1.7863	1.66_x000D_ (1.54 to 1.79)
Democratic People's Republic of Korea	Incidence	Male	Multiple myeloma	Age-standardized	0.133411	0.019395	0.247557	0.13_x000D_ (0.02 to 0.25)
Democratic People's Republic of Korea	Incidence	Female	Multiple myeloma	All ages	2.31984	2.21315	2.42665	2.32_x000D_ (2.21 to 2.43)
Democratic People's Republic of Korea	Incidence	Female	Multiple myeloma	Age-standardized	0.853908	0.755634	0.952278	0.85_x000D_ (0.76 to 0.95)
Democratic People's Republic of Korea	Incidence	Both	Multiple myeloma	All ages	2.02832	1.92399	2.13275	2.03_x000D_ (1.92 to 2.13)
Democratic People's Republic of Korea	Incidence	Both	Multiple myeloma	Age-standardized	0.571965	0.468946	0.675091	0.57_x000D_ (0.47 to 0.68)
Niger	Deaths	Male	Multiple myeloma	All ages	1.86759	1.75073	1.98458	1.87_x000D_ (1.75 to 1.98)
Niger	Deaths	Male	Multiple myeloma	Age-standardized	2.41767	2.29025	2.54525	2.42_x000D_ (2.29 to 2.55)
Niger	Deaths	Female	Multiple myeloma	All ages	4.52205	4.28329	4.76136	4.52_x000D_ (4.28 to 4.76)
Niger	Deaths	Female	Multiple myeloma	Age-standardized	4.44542	4.20257	4.68883	4.45_x000D_ (4.2 to 4.69)
Niger	Deaths	Both	Multiple myeloma	All ages	2.87477	2.73226	3.01748	2.87_x000D_ (2.73 to 3.02)
Niger	Deaths	Both	Multiple myeloma	Age-standardized	3.11816	2.96058	3.27598	3.12_x000D_ (2.96 to 3.28)
Niger	DALYs (Disability-Adjusted Life Years)	Male	Multiple myeloma	All ages	1.71889	1.60149	1.83642	1.72_x000D_ (1.6 to 1.84)
Niger	DALYs (Disability-Adjusted Life Years)	Male	Multiple myeloma	Age-standardized	2.27108	2.14666	2.39566	2.27_x000D_ (2.15 to 2.4)
Niger	DALYs (Disability-Adjusted Life Years)	Female	Multiple myeloma	All ages	4.22135	3.9995	4.44367	4.22_x000D_ (4 to 4.44)
Niger	DALYs (Disability-Adjusted Life Years)	Female	Multiple myeloma	Age-standardized	4.24097	4.01683	4.4656	4.24_x000D_ (4.02 to 4.47)
Niger	DALYs (Disability-Adjusted Life Years)	Both	Multiple myeloma	All ages	2.68149	2.54593	2.81723	2.68_x000D_ (2.55 to 2.82)
Niger	DALYs (Disability-Adjusted Life Years)	Both	Multiple myeloma	Age-standardized	2.95735	2.80917	3.10573	2.96_x000D_ (2.81 to 3.11)
Niger	Incidence	Male	Multiple myeloma	All ages	1.90297	1.78402	2.02205	1.9_x000D_ (1.78 to 2.02)
Niger	Incidence	Male	Multiple myeloma	Age-standardized	2.43562	2.30836	2.56304	2.44_x000D_ (2.31 to 2.56)
Niger	Incidence	Female	Multiple myeloma	All ages	4.54111	4.30122	4.78154	4.54_x000D_ (4.3 to 4.78)
Niger	Incidence	Female	Multiple myeloma	Age-standardized	4.46324	4.22251	4.70453	4.46_x000D_ (4.22 to 4.7)
Niger	Incidence	Both	Multiple myeloma	All ages	2.91074	2.7662	3.05548	2.91_x000D_ (2.77 to 3.06)
Niger	Incidence	Both	Multiple myeloma	Age-standardized	3.1382	2.98121	3.29543	3.14_x000D_ (2.98 to 3.3)
Italy	Deaths	Male	Multiple myeloma	All ages	2.19845	2.05097	2.34614	2.2_x000D_ (2.05 to 2.35)
Italy	Deaths	Male	Multiple myeloma	Age-standardized	0.418371	0.237737	0.599331	0.42_x000D_ (0.24 to 0.6)
Italy	Deaths	Female	Multiple myeloma	All ages	1.61437	1.44234	1.78669	1.61_x000D_ (1.44 to 1.79)
Italy	Deaths	Female	Multiple myeloma	Age-standardized	-4.46e-06	-0.147347	0.147556	0_x000D_ (-0.15 to 0.15)
Italy	Deaths	Both	Multiple myeloma	All ages	1.90535	1.75006	2.06088	1.91_x000D_ (1.75 to 2.06)
Italy	Deaths	Both	Multiple myeloma	Age-standardized	0.226839	0.0719162	0.382002	0.23_x000D_ (0.07 to 0.38)
Italy	DALYs (Disability-Adjusted Life Years)	Male	Multiple myeloma	All ages	1.49854	1.34232	1.65501	1.5_x000D_ (1.34 to 1.66)
Italy	DALYs (Disability-Adjusted Life Years)	Male	Multiple myeloma	Age-standardized	0.100835	-0.0794364	0.281431	0.1_x000D_ (-0.08 to 0.28)
Italy	DALYs (Disability-Adjusted Life Years)	Female	Multiple myeloma	All ages	0.966574	0.807278	1.12612	0.97_x000D_ (0.81 to 1.13)
Italy	DALYs (Disability-Adjusted Life Years)	Female	Multiple myeloma	Age-standardized	-0.282258	-0.429523	-0.134776	-0.28_x000D_ (-0.43 to -0.13)
Italy	DALYs (Disability-Adjusted Life Years)	Both	Multiple myeloma	All ages	1.24344	1.0902	1.39691	1.24_x000D_ (1.09 to 1.4)
Italy	DALYs (Disability-Adjusted Life Years)	Both	Multiple myeloma	Age-standardized	-0.0639648	-0.221598	0.0939171	-0.06_x000D_ (-0.22 to 0.09)
Italy	Incidence	Male	Multiple myeloma	All ages	2.56005	2.27493	2.84596	2.56_x000D_ (2.27 to 2.85)
Italy	Incidence	Male	Multiple myeloma	Age-standardized	1.05774	0.739076	1.37742	1.06_x000D_ (0.74 to 1.38)
Italy	Incidence	Female	Multiple myeloma	All ages	1.91788	1.64806	2.18842	1.92_x000D_ (1.65 to 2.19)
Italy	Incidence	Female	Multiple myeloma	Age-standardized	0.57912	0.307708	0.851265	0.58_x000D_ (0.31 to 0.85)
Italy	Incidence	Both	Multiple myeloma	All ages	2.24769	1.97338	2.52273	2.25_x000D_ (1.97 to 2.52)
Italy	Incidence	Both	Multiple myeloma	Age-standardized	0.853396	0.56238	1.14525	0.85_x000D_ (0.56 to 1.15)
Tajikistan	Deaths	Male	Multiple myeloma	All ages	-0.292521	-0.729854	0.146739	-0.29_x000D_ (-0.73 to 0.15)
Tajikistan	Deaths	Male	Multiple myeloma	Age-standardized	-1.03698	-1.33566	-0.737399	-1.04_x000D_ (-1.34 to -0.74)
Tajikistan	Deaths	Female	Multiple myeloma	All ages	-0.172307	-0.607852	0.265147	-0.17_x000D_ (-0.61 to 0.27)
Tajikistan	Deaths	Female	Multiple myeloma	Age-standardized	-0.619313	-0.792487	-0.445837	-0.62_x000D_ (-0.79 to -0.45)
Tajikistan	Deaths	Both	Multiple myeloma	All ages	-0.230361	-0.661731	0.202881	-0.23_x000D_ (-0.66 to 0.2)
Tajikistan	Deaths	Both	Multiple myeloma	Age-standardized	-0.702931	-0.957001	-0.448209	-0.7_x000D_ (-0.96 to -0.45)
Tajikistan	DALYs (Disability-Adjusted Life Years)	Male	Multiple myeloma	All ages	-0.150461	-0.669849	0.371642	-0.15_x000D_ (-0.67 to 0.37)
Tajikistan	DALYs (Disability-Adjusted Life Years)	Male	Multiple myeloma	Age-standardized	-1.00327	-1.33424	-0.67118	-1_x000D_ (-1.33 to -0.67)
Tajikistan	DALYs (Disability-Adjusted Life Years)	Female	Multiple myeloma	All ages	0.278029	-0.1917	0.749969	0.28_x000D_ (-0.19 to 0.75)
Tajikistan	DALYs (Disability-Adjusted Life Years)	Female	Multiple myeloma	Age-standardized	-0.506159	-0.711243	-0.30065	-0.51_x000D_ (-0.71 to -0.3)
Tajikistan	DALYs (Disability-Adjusted Life Years)	Both	Multiple myeloma	All ages	-0.00271574	-0.504905	0.502008	0_x000D_ (-0.5 to 0.5)
Tajikistan	DALYs (Disability-Adjusted Life Years)	Both	Multiple myeloma	Age-standardized	-0.750532	-1.03051	-0.469764	-0.75_x000D_ (-1.03 to -0.47)
Tajikistan	Incidence	Male	Multiple myeloma	All ages	-0.169606	-0.641195	0.304221	-0.17_x000D_ (-0.64 to 0.3)
Tajikistan	Incidence	Male	Multiple myeloma	Age-standardized	-0.963877	-1.27736	-0.6494	-0.96_x000D_ (-1.28 to -0.65)
Tajikistan	Incidence	Female	Multiple myeloma	All ages	0.0413493	-0.427515	0.512422	0.04_x000D_ (-0.43 to 0.51)
Tajikistan	Incidence	Female	Multiple myeloma	Age-standardized	-0.530305	-0.72271	-0.337526	-0.53_x000D_ (-0.72 to -0.34)
Tajikistan	Incidence	Both	Multiple myeloma	All ages	-0.0816737	-0.547885	0.386723	-0.08_x000D_ (-0.55 to 0.39)
Tajikistan	Incidence	Both	Multiple myeloma	Age-standardized	-0.657659	-0.923167	-0.391439	-0.66_x000D_ (-0.92 to -0.39)
Luxembourg	Deaths	Male	Multiple myeloma	All ages	0.60934	0.499361	0.719438	0.61_x000D_ (0.5 to 0.72)
Luxembourg	Deaths	Male	Multiple myeloma	Age-standardized	-0.304123	-0.448855	-0.15918	-0.3_x000D_ (-0.45 to -0.16)
Luxembourg	Deaths	Female	Multiple myeloma	All ages	0.247412	0.0126981	0.482676	0.25_x000D_ (0.01 to 0.48)
Luxembourg	Deaths	Female	Multiple myeloma	Age-standardized	-0.0955899	-0.341772	0.151201	-0.1_x000D_ (-0.34 to 0.15)
Luxembourg	Deaths	Both	Multiple myeloma	All ages	0.419969	0.261207	0.578982	0.42_x000D_ (0.26 to 0.58)
Luxembourg	Deaths	Both	Multiple myeloma	Age-standardized	-0.174277	-0.358496	0.0102838	-0.17_x000D_ (-0.36 to 0.01)
Luxembourg	DALYs (Disability-Adjusted Life Years)	Male	Multiple myeloma	All ages	0.182646	0.0648771	0.300554	0.18_x000D_ (0.06 to 0.3)
Luxembourg	DALYs (Disability-Adjusted Life Years)	Male	Multiple myeloma	Age-standardized	-0.567985	-0.721187	-0.414545	-0.57_x000D_ (-0.72 to -0.41)
Luxembourg	DALYs (Disability-Adjusted Life Years)	Female	Multiple myeloma	All ages	-0.0253883	-0.25666	0.20642	-0.03_x000D_ (-0.26 to 0.21)
Luxembourg	DALYs (Disability-Adjusted Life Years)	Female	Multiple myeloma	Age-standardized	-0.233088	-0.490496	0.0249865	-0.23_x000D_ (-0.49 to 0.02)
Luxembourg	DALYs (Disability-Adjusted Life Years)	Both	Multiple myeloma	All ages	0.0845991	-0.0798805	0.249349	0.08_x000D_ (-0.08 to 0.25)
Luxembourg	DALYs (Disability-Adjusted Life Years)	Both	Multiple myeloma	Age-standardized	-0.372874	-0.570244	-0.175112	-0.37_x000D_ (-0.57 to -0.18)
Luxembourg	Incidence	Male	Multiple myeloma	All ages	1.30098	1.14547	1.45673	1.3_x000D_ (1.15 to 1.46)
Luxembourg	Incidence	Male	Multiple myeloma	Age-standardized	0.456778	0.258967	0.654978	0.46_x000D_ (0.26 to 0.65)
Luxembourg	Incidence	Female	Multiple myeloma	All ages	0.869316	0.592798	1.14659	0.87_x000D_ (0.59 to 1.15)
Luxembourg	Incidence	Female	Multiple myeloma	Age-standardized	0.678627	0.375792	0.982376	0.68_x000D_ (0.38 to 0.98)
Luxembourg	Incidence	Both	Multiple myeloma	All ages	1.08741	0.878534	1.29671	1.09_x000D_ (0.88 to 1.3)
Luxembourg	Incidence	Both	Multiple myeloma	Age-standardized	0.606907	0.363989	0.850413	0.61_x000D_ (0.36 to 0.85)
Slovakia	Deaths	Male	Multiple myeloma	All ages	2.19666	2.10418	2.28922	2.2_x000D_ (2.1 to 2.29)
Slovakia	Deaths	Male	Multiple myeloma	Age-standardized	0.750091	0.618916	0.881436	0.75_x000D_ (0.62 to 0.88)
Slovakia	Deaths	Female	Multiple myeloma	All ages	2.0928	2.02282	2.16283	2.09_x000D_ (2.02 to 2.16)
Slovakia	Deaths	Female	Multiple myeloma	Age-standardized	0.58194	0.493268	0.670691	0.58_x000D_ (0.49 to 0.67)
Slovakia	Deaths	Both	Multiple myeloma	All ages	2.14062	2.06722	2.21408	2.14_x000D_ (2.07 to 2.21)
Slovakia	Deaths	Both	Multiple myeloma	Age-standardized	0.64035	0.537572	0.743232	0.64_x000D_ (0.54 to 0.74)
Slovakia	DALYs (Disability-Adjusted Life Years)	Male	Multiple myeloma	All ages	2.01925	1.92091	2.11769	2.02_x000D_ (1.92 to 2.12)
Slovakia	DALYs (Disability-Adjusted Life Years)	Male	Multiple myeloma	Age-standardized	0.534574	0.405757	0.663556	0.53_x000D_ (0.41 to 0.66)
Slovakia	DALYs (Disability-Adjusted Life Years)	Female	Multiple myeloma	All ages	1.86843	1.80648	1.93041	1.87_x000D_ (1.81 to 1.93)
Slovakia	DALYs (Disability-Adjusted Life Years)	Female	Multiple myeloma	Age-standardized	0.481461	0.399732	0.563256	0.48_x000D_ (0.4 to 0.56)
Slovakia	DALYs (Disability-Adjusted Life Years)	Both	Multiple myeloma	All ages	1.94183	1.86765	2.01608	1.94_x000D_ (1.87 to 2.02)
Slovakia	DALYs (Disability-Adjusted Life Years)	Both	Multiple myeloma	Age-standardized	0.498054	0.398291	0.597917	0.5_x000D_ (0.4 to 0.6)
Slovakia	Incidence	Male	Multiple myeloma	All ages	2.70796	2.60164	2.81439	2.71_x000D_ (2.6 to 2.81)
Slovakia	Incidence	Male	Multiple myeloma	Age-standardized	1.21529	1.07968	1.35109	1.22_x000D_ (1.08 to 1.35)
Slovakia	Incidence	Female	Multiple myeloma	All ages	2.49566	2.43352	2.55784	2.5_x000D_ (2.43 to 2.56)
Slovakia	Incidence	Female	Multiple myeloma	Age-standardized	1.05042	0.980254	1.12064	1.05_x000D_ (0.98 to 1.12)
Slovakia	Incidence	Both	Multiple myeloma	All ages	2.59704	2.51728	2.67687	2.6_x000D_ (2.52 to 2.68)
Slovakia	Incidence	Both	Multiple myeloma	Age-standardized	1.11304	1.01639	1.20978	1.11_x000D_ (1.02 to 1.21)
Panama	Deaths	Male	Multiple myeloma	All ages	2.25192	2.05102	2.45321	2.25_x000D_ (2.05 to 2.45)
Panama	Deaths	Male	Multiple myeloma	Age-standardized	0.600657	0.411703	0.789967	0.6_x000D_ (0.41 to 0.79)
Panama	Deaths	Female	Multiple myeloma	All ages	2.14505	1.9325	2.35803	2.15_x000D_ (1.93 to 2.36)
Panama	Deaths	Female	Multiple myeloma	Age-standardized	0.310675	0.113605	0.508133	0.31_x000D_ (0.11 to 0.51)
Panama	Deaths	Both	Multiple myeloma	All ages	2.20358	2.02071	2.38678	2.2_x000D_ (2.02 to 2.39)
Panama	Deaths	Both	Multiple myeloma	Age-standardized	0.458868	0.291992	0.626022	0.46_x000D_ (0.29 to 0.63)
Panama	DALYs (Disability-Adjusted Life Years)	Male	Multiple myeloma	All ages	2.17773	1.9981	2.35768	2.18_x000D_ (2 to 2.36)
Panama	DALYs (Disability-Adjusted Life Years)	Male	Multiple myeloma	Age-standardized	0.640257	0.461747	0.819085	0.64_x000D_ (0.46 to 0.82)
Panama	DALYs (Disability-Adjusted Life Years)	Female	Multiple myeloma	All ages	2.11291	1.90273	2.32352	2.11_x000D_ (1.9 to 2.32)
Panama	DALYs (Disability-Adjusted Life Years)	Female	Multiple myeloma	Age-standardized	0.43159	0.233447	0.630125	0.43_x000D_ (0.23 to 0.63)
Panama	DALYs (Disability-Adjusted Life Years)	Both	Multiple myeloma	All ages	2.14732	1.97519	2.31975	2.15_x000D_ (1.98 to 2.32)
Panama	DALYs (Disability-Adjusted Life Years)	Both	Multiple myeloma	Age-standardized	0.533984	0.369814	0.698423	0.53_x000D_ (0.37 to 0.7)
Panama	Incidence	Male	Multiple myeloma	All ages	2.57408	2.37122	2.77735	2.57_x000D_ (2.37 to 2.78)
Panama	Incidence	Male	Multiple myeloma	Age-standardized	0.947768	0.749137	1.14679	0.95_x000D_ (0.75 to 1.15)
Panama	Incidence	Female	Multiple myeloma	All ages	2.54123	2.34186	2.74099	2.54_x000D_ (2.34 to 2.74)
Panama	Incidence	Female	Multiple myeloma	Age-standardized	0.756415	0.569173	0.944005	0.76_x000D_ (0.57 to 0.94)
Panama	Incidence	Both	Multiple myeloma	All ages	2.55791	2.37821	2.73793	2.56_x000D_ (2.38 to 2.74)
Panama	Incidence	Both	Multiple myeloma	Age-standardized	0.848849	0.678497	1.01949	0.85_x000D_ (0.68 to 1.02)
Cook Islands	Deaths	Male	Multiple myeloma	All ages	3.37882	3.17844	3.57959	3.38_x000D_ (3.18 to 3.58)
Cook Islands	Deaths	Male	Multiple myeloma	Age-standardized	0.383369	0.229898	0.537075	0.38_x000D_ (0.23 to 0.54)
Cook Islands	Deaths	Female	Multiple myeloma	All ages	4.40528	4.02076	4.79123	4.41_x000D_ (4.02 to 4.79)
Cook Islands	Deaths	Female	Multiple myeloma	Age-standardized	1.62231	1.27334	1.97248	1.62_x000D_ (1.27 to 1.97)
Cook Islands	Deaths	Both	Multiple myeloma	All ages	3.71661	3.4761	3.95768	3.72_x000D_ (3.48 to 3.96)
Cook Islands	Deaths	Both	Multiple myeloma	Age-standardized	0.818505	0.616171	1.02125	0.82_x000D_ (0.62 to 1.02)
Cook Islands	DALYs (Disability-Adjusted Life Years)	Male	Multiple myeloma	All ages	2.98378	2.78962	3.17831	2.98_x000D_ (2.79 to 3.18)
Cook Islands	DALYs (Disability-Adjusted Life Years)	Male	Multiple myeloma	Age-standardized	0.49318	0.336374	0.650231	0.49_x000D_ (0.34 to 0.65)
Cook Islands	DALYs (Disability-Adjusted Life Years)	Female	Multiple myeloma	All ages	3.93694	3.57459	4.30056	3.94_x000D_ (3.57 to 4.3)
Cook Islands	DALYs (Disability-Adjusted Life Years)	Female	Multiple myeloma	Age-standardized	1.5776	1.22718	1.92923	1.58_x000D_ (1.23 to 1.93)
Cook Islands	DALYs (Disability-Adjusted Life Years)	Both	Multiple myeloma	All ages	3.34003	3.10336	3.57725	3.34_x000D_ (3.1 to 3.58)
Cook Islands	DALYs (Disability-Adjusted Life Years)	Both	Multiple myeloma	Age-standardized	0.893423	0.673844	1.11348	0.89_x000D_ (0.67 to 1.11)
Cook Islands	Incidence	Male	Multiple myeloma	All ages	3.63866	3.44245	3.83523	3.64_x000D_ (3.44 to 3.84)
Cook Islands	Incidence	Male	Multiple myeloma	Age-standardized	0.79146	0.634261	0.948905	0.79_x000D_ (0.63 to 0.95)
Cook Islands	Incidence	Female	Multiple myeloma	All ages	4.78143	4.40955	5.15463	4.78_x000D_ (4.41 to 5.15)
Cook Islands	Incidence	Female	Multiple myeloma	Age-standardized	2.12891	1.78108	2.47793	2.13_x000D_ (1.78 to 2.48)
Cook Islands	Incidence	Both	Multiple myeloma	All ages	4.05135	3.81295	4.2903	4.05_x000D_ (3.81 to 4.29)
Cook Islands	Incidence	Both	Multiple myeloma	Age-standardized	1.28522	1.0732	1.49769	1.29_x000D_ (1.07 to 1.5)
Romania	Deaths	Male	Multiple myeloma	All ages	2.93378	2.70179	3.1663	2.93_x000D_ (2.7 to 3.17)
Romania	Deaths	Male	Multiple myeloma	Age-standardized	1.36504	1.15083	1.5797	1.37_x000D_ (1.15 to 1.58)
Romania	Deaths	Female	Multiple myeloma	All ages	3.3173	3.18231	3.45247	3.32_x000D_ (3.18 to 3.45)
Romania	Deaths	Female	Multiple myeloma	Age-standardized	1.43633	1.32927	1.54351	1.44_x000D_ (1.33 to 1.54)
Romania	Deaths	Both	Multiple myeloma	All ages	3.12077	2.96584	3.27592	3.12_x000D_ (2.97 to 3.28)
Romania	Deaths	Both	Multiple myeloma	Age-standardized	1.39518	1.2545	1.53605	1.4_x000D_ (1.25 to 1.54)
Romania	DALYs (Disability-Adjusted Life Years)	Male	Multiple myeloma	All ages	2.43016	2.17814	2.6828	2.43_x000D_ (2.18 to 2.68)
Romania	DALYs (Disability-Adjusted Life Years)	Male	Multiple myeloma	Age-standardized	1.1371	0.910439	1.36427	1.14_x000D_ (0.91 to 1.36)
Romania	DALYs (Disability-Adjusted Life Years)	Female	Multiple myeloma	All ages	2.63862	2.52117	2.7562	2.64_x000D_ (2.52 to 2.76)
Romania	DALYs (Disability-Adjusted Life Years)	Female	Multiple myeloma	Age-standardized	1.14752	1.05112	1.24401	1.15_x000D_ (1.05 to 1.24)
Romania	DALYs (Disability-Adjusted Life Years)	Both	Multiple myeloma	All ages	2.52662	2.36354	2.68997	2.53_x000D_ (2.36 to 2.69)
Romania	DALYs (Disability-Adjusted Life Years)	Both	Multiple myeloma	Age-standardized	1.14714	1.00327	1.29122	1.15_x000D_ (1 to 1.29)
Romania	Incidence	Male	Multiple myeloma	All ages	3.09276	2.85639	3.32966	3.09_x000D_ (2.86 to 3.33)
Romania	Incidence	Male	Multiple myeloma	Age-standardized	1.63129	1.41305	1.85	1.63_x000D_ (1.41 to 1.85)
Romania	Incidence	Female	Multiple myeloma	All ages	3.42494	3.29735	3.5527	3.42_x000D_ (3.3 to 3.55)
Romania	Incidence	Female	Multiple myeloma	Age-standardized	1.73021	1.62754	1.83297	1.73_x000D_ (1.63 to 1.83)
Romania	Incidence	Both	Multiple myeloma	All ages	3.25478	3.09977	3.41001	3.25_x000D_ (3.1 to 3.41)
Romania	Incidence	Both	Multiple myeloma	Age-standardized	1.68072	1.54004	1.82159	1.68_x000D_ (1.54 to 1.82)
Greenland	Deaths	Male	Multiple myeloma	All ages	2.89304	2.7157	3.07069	2.89_x000D_ (2.72 to 3.07)
Greenland	Deaths	Male	Multiple myeloma	Age-standardized	-0.114586	-0.235191	0.00616378	-0.11_x000D_ (-0.24 to 0.01)
Greenland	Deaths	Female	Multiple myeloma	All ages	0.632935	0.384412	0.882073	0.63_x000D_ (0.38 to 0.88)
Greenland	Deaths	Female	Multiple myeloma	Age-standardized	-1.59138	-1.85039	-1.33168	-1.59_x000D_ (-1.85 to -1.33)
Greenland	Deaths	Both	Multiple myeloma	All ages	1.97779	1.79405	2.16187	1.98_x000D_ (1.79 to 2.16)
Greenland	Deaths	Both	Multiple myeloma	Age-standardized	-0.634125	-0.781895	-0.486135	-0.63_x000D_ (-0.78 to -0.49)
Greenland	DALYs (Disability-Adjusted Life Years)	Male	Multiple myeloma	All ages	2.39346	2.2342	2.55296	2.39_x000D_ (2.23 to 2.55)
Greenland	DALYs (Disability-Adjusted Life Years)	Male	Multiple myeloma	Age-standardized	-0.25197	-0.378406	-0.125375	-0.25_x000D_ (-0.38 to -0.13)
Greenland	DALYs (Disability-Adjusted Life Years)	Female	Multiple myeloma	All ages	0.731686	0.553844	0.909844	0.73_x000D_ (0.55 to 0.91)
Greenland	DALYs (Disability-Adjusted Life Years)	Female	Multiple myeloma	Age-standardized	-1.50658	-1.71075	-1.30199	-1.51_x000D_ (-1.71 to -1.3)
Greenland	DALYs (Disability-Adjusted Life Years)	Both	Multiple myeloma	All ages	1.74537	1.59749	1.89347	1.75_x000D_ (1.6 to 1.89)
Greenland	DALYs (Disability-Adjusted Life Years)	Both	Multiple myeloma	Age-standardized	-0.687127	-0.815404	-0.558684	-0.69_x000D_ (-0.82 to -0.56)
Greenland	Incidence	Male	Multiple myeloma	All ages	3.25691	3.07745	3.43669	3.26_x000D_ (3.08 to 3.44)
Greenland	Incidence	Male	Multiple myeloma	Age-standardized	0.312732	0.179241	0.4464	0.31_x000D_ (0.18 to 0.45)
Greenland	Incidence	Female	Multiple myeloma	All ages	1.22427	1.00346	1.44555	1.22_x000D_ (1 to 1.45)
Greenland	Incidence	Female	Multiple myeloma	Age-standardized	-1.09275	-1.32604	-0.858907	-1.09_x000D_ (-1.33 to -0.86)
Greenland	Incidence	Both	Multiple myeloma	All ages	2.43763	2.25951	2.61606	2.44_x000D_ (2.26 to 2.62)
Greenland	Incidence	Both	Multiple myeloma	Age-standardized	-0.173979	-0.321472	-0.0262673	-0.17_x000D_ (-0.32 to -0.03)
Burkina Faso	Deaths	Male	Multiple myeloma	All ages	2.77128	2.68412	2.85851	2.77_x000D_ (2.68 to 2.86)
Burkina Faso	Deaths	Male	Multiple myeloma	Age-standardized	3.34605	3.19904	3.49327	3.35_x000D_ (3.2 to 3.49)
Burkina Faso	Deaths	Female	Multiple myeloma	All ages	4.52499	4.32113	4.72925	4.52_x000D_ (4.32 to 4.73)
Burkina Faso	Deaths	Female	Multiple myeloma	Age-standardized	4.90213	4.67019	5.13459	4.9_x000D_ (4.67 to 5.13)
Burkina Faso	Deaths	Both	Multiple myeloma	All ages	3.47227	3.3512	3.59347	3.47_x000D_ (3.35 to 3.59)
Burkina Faso	Deaths	Both	Multiple myeloma	Age-standardized	3.95895	3.79466	4.1235	3.96_x000D_ (3.79 to 4.12)
Burkina Faso	DALYs (Disability-Adjusted Life Years)	Male	Multiple myeloma	All ages	2.8634	2.7692	2.95768	2.86_x000D_ (2.77 to 2.96)
Burkina Faso	DALYs (Disability-Adjusted Life Years)	Male	Multiple myeloma	Age-standardized	3.23939	3.11065	3.3683	3.24_x000D_ (3.11 to 3.37)
Burkina Faso	DALYs (Disability-Adjusted Life Years)	Female	Multiple myeloma	All ages	4.37371	4.17196	4.57584	4.37_x000D_ (4.17 to 4.58)
Burkina Faso	DALYs (Disability-Adjusted Life Years)	Female	Multiple myeloma	Age-standardized	4.76057	4.54228	4.97932	4.76_x000D_ (4.54 to 4.98)
Burkina Faso	DALYs (Disability-Adjusted Life Years)	Both	Multiple myeloma	All ages	3.46468	3.34008	3.58944	3.46_x000D_ (3.34 to 3.59)
Burkina Faso	DALYs (Disability-Adjusted Life Years)	Both	Multiple myeloma	Age-standardized	3.84312	3.69599	3.99046	3.84_x000D_ (3.7 to 3.99)
Burkina Faso	Incidence	Male	Multiple myeloma	All ages	2.85472	2.76472	2.94479	2.85_x000D_ (2.76 to 2.94)
Burkina Faso	Incidence	Male	Multiple myeloma	Age-standardized	3.3715	3.2289	3.51429	3.37_x000D_ (3.23 to 3.51)
Burkina Faso	Incidence	Female	Multiple myeloma	All ages	4.54686	4.33738	4.75677	4.55_x000D_ (4.34 to 4.76)
Burkina Faso	Incidence	Female	Multiple myeloma	Age-standardized	4.92978	4.69676	5.16331	4.93_x000D_ (4.7 to 5.16)
Burkina Faso	Incidence	Both	Multiple myeloma	All ages	3.53047	3.4048	3.65628	3.53_x000D_ (3.4 to 3.66)
Burkina Faso	Incidence	Both	Multiple myeloma	Age-standardized	3.98546	3.8235	4.14768	3.99_x000D_ (3.82 to 4.15)
Serbia	Deaths	Male	Multiple myeloma	All ages	2.60993	2.3944	2.82591	2.61_x000D_ (2.39 to 2.83)
Serbia	Deaths	Male	Multiple myeloma	Age-standardized	0.778848	0.595721	0.962309	0.78_x000D_ (0.6 to 0.96)
Serbia	Deaths	Female	Multiple myeloma	All ages	2.39302	2.32746	2.45863	2.39_x000D_ (2.33 to 2.46)
Serbia	Deaths	Female	Multiple myeloma	Age-standardized	0.356301	0.237072	0.475673	0.36_x000D_ (0.24 to 0.48)
Serbia	Deaths	Both	Multiple myeloma	All ages	2.50926	2.36969	2.64902	2.51_x000D_ (2.37 to 2.65)
Serbia	Deaths	Both	Multiple myeloma	Age-standardized	0.581565	0.455648	0.70764	0.58_x000D_ (0.46 to 0.71)
Serbia	DALYs (Disability-Adjusted Life Years)	Male	Multiple myeloma	All ages	2.04735	1.85689	2.23817	2.05_x000D_ (1.86 to 2.24)
Serbia	DALYs (Disability-Adjusted Life Years)	Male	Multiple myeloma	Age-standardized	0.744196	0.582905	0.905746	0.74_x000D_ (0.58 to 0.91)
Serbia	DALYs (Disability-Adjusted Life Years)	Female	Multiple myeloma	All ages	1.93615	1.8811	1.99124	1.94_x000D_ (1.88 to 1.99)
Serbia	DALYs (Disability-Adjusted Life Years)	Female	Multiple myeloma	Age-standardized	0.47512	0.392141	0.558167	0.48_x000D_ (0.39 to 0.56)
Serbia	DALYs (Disability-Adjusted Life Years)	Both	Multiple myeloma	All ages	1.99885	1.87606	2.12178	2_x000D_ (1.88 to 2.12)
Serbia	DALYs (Disability-Adjusted Life Years)	Both	Multiple myeloma	Age-standardized	0.618154	0.512168	0.724251	0.62_x000D_ (0.51 to 0.72)
Serbia	Incidence	Male	Multiple myeloma	All ages	2.69628	2.4539	2.93923	2.7_x000D_ (2.45 to 2.94)
Serbia	Incidence	Male	Multiple myeloma	Age-standardized	1.0402	0.829306	1.25153	1.04_x000D_ (0.83 to 1.25)
Serbia	Incidence	Female	Multiple myeloma	All ages	2.58654	2.49274	2.68043	2.59_x000D_ (2.49 to 2.68)
Serbia	Incidence	Female	Multiple myeloma	Age-standardized	0.724012	0.61145	0.836699	0.72_x000D_ (0.61 to 0.84)
Serbia	Incidence	Both	Multiple myeloma	All ages	2.64646	2.47712	2.81608	2.65_x000D_ (2.48 to 2.82)
Serbia	Incidence	Both	Multiple myeloma	Age-standardized	0.895978	0.747988	1.04419	0.9_x000D_ (0.75 to 1.04)
Benin	Deaths	Male	Multiple myeloma	All ages	1.98189	1.90251	2.06134	1.98_x000D_ (1.9 to 2.06)
Benin	Deaths	Male	Multiple myeloma	Age-standardized	2.68573	2.5227	2.84902	2.69_x000D_ (2.52 to 2.85)
Benin	Deaths	Female	Multiple myeloma	All ages	4.42245	4.19469	4.6507	4.42_x000D_ (4.19 to 4.65)
Benin	Deaths	Female	Multiple myeloma	Age-standardized	4.66115	4.39911	4.92385	4.66_x000D_ (4.4 to 4.92)
Benin	Deaths	Both	Multiple myeloma	All ages	2.95358	2.83061	3.0767	2.95_x000D_ (2.83 to 3.08)
Benin	Deaths	Both	Multiple myeloma	Age-standardized	3.3976	3.22842	3.56706	3.4_x000D_ (3.23 to 3.57)
Benin	DALYs (Disability-Adjusted Life Years)	Male	Multiple myeloma	All ages	2.178	2.09958	2.25648	2.18_x000D_ (2.1 to 2.26)
Benin	DALYs (Disability-Adjusted Life Years)	Male	Multiple myeloma	Age-standardized	2.53808	2.38837	2.688	2.54_x000D_ (2.39 to 2.69)
Benin	DALYs (Disability-Adjusted Life Years)	Female	Multiple myeloma	All ages	4.26392	4.07498	4.45319	4.26_x000D_ (4.07 to 4.45)
Benin	DALYs (Disability-Adjusted Life Years)	Female	Multiple myeloma	Age-standardized	4.47403	4.23446	4.71415	4.47_x000D_ (4.23 to 4.71)
Benin	DALYs (Disability-Adjusted Life Years)	Both	Multiple myeloma	All ages	3.00725	2.89985	3.11477	3.01_x000D_ (2.9 to 3.11)
Benin	DALYs (Disability-Adjusted Life Years)	Both	Multiple myeloma	Age-standardized	3.26392	3.10732	3.42077	3.26_x000D_ (3.11 to 3.42)
Benin	Incidence	Male	Multiple myeloma	All ages	2.13123	2.05556	2.20696	2.13_x000D_ (2.06 to 2.21)
Benin	Incidence	Male	Multiple myeloma	Age-standardized	2.722	2.56947	2.87476	2.72_x000D_ (2.57 to 2.87)
Benin	Incidence	Female	Multiple myeloma	All ages	4.48129	4.26427	4.69877	4.48_x000D_ (4.26 to 4.7)
Benin	Incidence	Female	Multiple myeloma	Age-standardized	4.70257	4.44793	4.95784	4.7_x000D_ (4.45 to 4.96)
Benin	Incidence	Both	Multiple myeloma	All ages	3.06759	2.94996	3.18536	3.07_x000D_ (2.95 to 3.19)
Benin	Incidence	Both	Multiple myeloma	Age-standardized	3.4446	3.28315	3.60629	3.44_x000D_ (3.28 to 3.61)
Syrian Arab Republic	Deaths	Male	Multiple myeloma	All ages	3.53645	2.94006	4.13631	3.54_x000D_ (2.94 to 4.14)
Syrian Arab Republic	Deaths	Male	Multiple myeloma	Age-standardized	0.781658	0.606665	0.956956	0.78_x000D_ (0.61 to 0.96)
Syrian Arab Republic	Deaths	Female	Multiple myeloma	All ages	3.86849	3.35725	4.38226	3.87_x000D_ (3.36 to 4.38)
Syrian Arab Republic	Deaths	Female	Multiple myeloma	Age-standardized	1.30927	1.14122	1.47759	1.31_x000D_ (1.14 to 1.48)
Syrian Arab Republic	Deaths	Both	Multiple myeloma	All ages	3.67271	3.12188	4.22649	3.67_x000D_ (3.12 to 4.23)
Syrian Arab Republic	Deaths	Both	Multiple myeloma	Age-standardized	1.02052	0.852999	1.18831	1.02_x000D_ (0.85 to 1.19)
Syrian Arab Republic	DALYs (Disability-Adjusted Life Years)	Male	Multiple myeloma	All ages	3.40134	2.8312	3.97465	3.4_x000D_ (2.83 to 3.97)
Syrian Arab Republic	DALYs (Disability-Adjusted Life Years)	Male	Multiple myeloma	Age-standardized	0.660609	0.509092	0.812356	0.66_x000D_ (0.51 to 0.81)
Syrian Arab Republic	DALYs (Disability-Adjusted Life Years)	Female	Multiple myeloma	All ages	3.71542	3.25665	4.17622	3.72_x000D_ (3.26 to 4.18)
Syrian Arab Republic	DALYs (Disability-Adjusted Life Years)	Female	Multiple myeloma	Age-standardized	1.20213	1.05135	1.35315	1.2_x000D_ (1.05 to 1.35)
Syrian Arab Republic	DALYs (Disability-Adjusted Life Years)	Both	Multiple myeloma	All ages	3.53745	3.02433	4.05313	3.54_x000D_ (3.02 to 4.05)
Syrian Arab Republic	DALYs (Disability-Adjusted Life Years)	Both	Multiple myeloma	Age-standardized	0.914767	0.769287	1.06046	0.91_x000D_ (0.77 to 1.06)
Syrian Arab Republic	Incidence	Male	Multiple myeloma	All ages	4.06747	3.49176	4.64639	4.07_x000D_ (3.49 to 4.65)
Syrian Arab Republic	Incidence	Male	Multiple myeloma	Age-standardized	1.23609	1.05172	1.42079	1.24_x000D_ (1.05 to 1.42)
Syrian Arab Republic	Incidence	Female	Multiple myeloma	All ages	4.43833	3.95994	4.91893	4.44_x000D_ (3.96 to 4.92)
Syrian Arab Republic	Incidence	Female	Multiple myeloma	Age-standardized	1.78559	1.6028	1.9687	1.79_x000D_ (1.6 to 1.97)
Syrian Arab Republic	Incidence	Both	Multiple myeloma	All ages	4.22719	3.70235	4.75469	4.23_x000D_ (3.7 to 4.75)
Syrian Arab Republic	Incidence	Both	Multiple myeloma	Age-standardized	1.48895	1.30986	1.66837	1.49_x000D_ (1.31 to 1.67)
Pakistan	Deaths	Male	Multiple myeloma	All ages	1.12391	0.994817	1.25317	1.12_x000D_ (0.99 to 1.25)
Pakistan	Deaths	Male	Multiple myeloma	Age-standardized	1.37468	1.19705	1.55262	1.37_x000D_ (1.2 to 1.55)
Pakistan	Deaths	Female	Multiple myeloma	All ages	1.37439	1.28483	1.46403	1.37_x000D_ (1.28 to 1.46)
Pakistan	Deaths	Female	Multiple myeloma	Age-standardized	1.32208	1.19328	1.45103	1.32_x000D_ (1.19 to 1.45)
Pakistan	Deaths	Both	Multiple myeloma	All ages	1.22764	1.11736	1.33805	1.23_x000D_ (1.12 to 1.34)
Pakistan	Deaths	Both	Multiple myeloma	Age-standardized	1.34591	1.18925	1.50281	1.35_x000D_ (1.19 to 1.5)
Pakistan	DALYs (Disability-Adjusted Life Years)	Male	Multiple myeloma	All ages	1.40308	1.27835	1.52797	1.4_x000D_ (1.28 to 1.53)
Pakistan	DALYs (Disability-Adjusted Life Years)	Male	Multiple myeloma	Age-standardized	1.34216	1.15676	1.52791	1.34_x000D_ (1.16 to 1.53)
Pakistan	DALYs (Disability-Adjusted Life Years)	Female	Multiple myeloma	All ages	1.5411	1.45527	1.62701	1.54_x000D_ (1.46 to 1.63)
Pakistan	DALYs (Disability-Adjusted Life Years)	Female	Multiple myeloma	Age-standardized	1.29252	1.16348	1.42172	1.29_x000D_ (1.16 to 1.42)
Pakistan	DALYs (Disability-Adjusted Life Years)	Both	Multiple myeloma	All ages	1.45727	1.35157	1.56308	1.46_x000D_ (1.35 to 1.56)
Pakistan	DALYs (Disability-Adjusted Life Years)	Both	Multiple myeloma	Age-standardized	1.31774	1.15669	1.47906	1.32_x000D_ (1.16 to 1.48)
Pakistan	Incidence	Male	Multiple myeloma	All ages	1.32065	1.20656	1.43487	1.32_x000D_ (1.21 to 1.43)
Pakistan	Incidence	Male	Multiple myeloma	Age-standardized	1.46869	1.30382	1.63383	1.47_x000D_ (1.3 to 1.63)
Pakistan	Incidence	Female	Multiple myeloma	All ages	1.53834	1.45776	1.619	1.54_x000D_ (1.46 to 1.62)
Pakistan	Incidence	Female	Multiple myeloma	Age-standardized	1.41526	1.30092	1.52972	1.42_x000D_ (1.3 to 1.53)
Pakistan	Incidence	Both	Multiple myeloma	All ages	1.41055	1.31327	1.50792	1.41_x000D_ (1.31 to 1.51)
Pakistan	Incidence	Both	Multiple myeloma	Age-standardized	1.44072	1.29784	1.5838	1.44_x000D_ (1.3 to 1.58)
Israel	Deaths	Male	Multiple myeloma	All ages	1.23432	1.04335	1.42565	1.23_x000D_ (1.04 to 1.43)
Israel	Deaths	Male	Multiple myeloma	Age-standardized	0.274374	0.0216641	0.527722	0.27_x000D_ (0.02 to 0.53)
Israel	Deaths	Female	Multiple myeloma	All ages	0.270885	0.120714	0.421281	0.27_x000D_ (0.12 to 0.42)
Israel	Deaths	Female	Multiple myeloma	Age-standardized	-0.776009	-0.939797	-0.61195	-0.78_x000D_ (-0.94 to -0.61)
Israel	Deaths	Both	Multiple myeloma	All ages	0.780928	0.630529	0.931551	0.78_x000D_ (0.63 to 0.93)
Israel	Deaths	Both	Multiple myeloma	Age-standardized	-0.222657	-0.412015	-0.0329393	-0.22_x000D_ (-0.41 to -0.03)
Israel	DALYs (Disability-Adjusted Life Years)	Male	Multiple myeloma	All ages	0.962483	0.775006	1.15031	0.96_x000D_ (0.78 to 1.15)
Israel	DALYs (Disability-Adjusted Life Years)	Male	Multiple myeloma	Age-standardized	0.0658255	-0.183595	0.315869	0.07_x000D_ (-0.18 to 0.32)
Israel	DALYs (Disability-Adjusted Life Years)	Female	Multiple myeloma	All ages	-0.024398	-0.180861	0.132311	-0.02_x000D_ (-0.18 to 0.13)
Israel	DALYs (Disability-Adjusted Life Years)	Female	Multiple myeloma	Age-standardized	-0.854138	-1.03804	-0.669896	-0.85_x000D_ (-1.04 to -0.67)
Israel	DALYs (Disability-Adjusted Life Years)	Both	Multiple myeloma	All ages	0.518097	0.361407	0.675031	0.52_x000D_ (0.36 to 0.68)
Israel	DALYs (Disability-Adjusted Life Years)	Both	Multiple myeloma	Age-standardized	-0.337843	-0.542067	-0.133199	-0.34_x000D_ (-0.54 to -0.13)
Israel	Incidence	Male	Multiple myeloma	All ages	1.88873	1.68416	2.09371	1.89_x000D_ (1.68 to 2.09)
Israel	Incidence	Male	Multiple myeloma	Age-standardized	0.975606	0.701576	1.25038	0.98_x000D_ (0.7 to 1.25)
Israel	Incidence	Female	Multiple myeloma	All ages	0.800667	0.646306	0.955264	0.8_x000D_ (0.65 to 0.96)
Israel	Incidence	Female	Multiple myeloma	Age-standardized	-0.0785311	-0.261769	0.105043	-0.08_x000D_ (-0.26 to 0.11)
Israel	Incidence	Both	Multiple myeloma	All ages	1.38903	1.22571	1.55261	1.39_x000D_ (1.23 to 1.55)
Israel	Incidence	Both	Multiple myeloma	Age-standardized	0.497524	0.282697	0.712811	0.5_x000D_ (0.28 to 0.71)
Turkmenistan	Deaths	Male	Multiple myeloma	All ages	6.28068	5.72608	6.83818	6.28_x000D_ (5.73 to 6.84)
Turkmenistan	Deaths	Male	Multiple myeloma	Age-standardized	4.64159	4.11853	5.16727	4.64_x000D_ (4.12 to 5.17)
Turkmenistan	Deaths	Female	Multiple myeloma	All ages	9.02426	8.21759	9.83695	9.02_x000D_ (8.22 to 9.84)
Turkmenistan	Deaths	Female	Multiple myeloma	Age-standardized	7.56055	6.77352	8.35339	7.56_x000D_ (6.77 to 8.35)
Turkmenistan	Deaths	Both	Multiple myeloma	All ages	7.43386	6.81419	8.05714	7.43_x000D_ (6.81 to 8.06)
Turkmenistan	Deaths	Both	Multiple myeloma	Age-standardized	5.92327	5.32975	6.52014	5.92_x000D_ (5.33 to 6.52)
Turkmenistan	DALYs (Disability-Adjusted Life Years)	Male	Multiple myeloma	All ages	6.39821	5.83711	6.96229	6.4_x000D_ (5.84 to 6.96)
Turkmenistan	DALYs (Disability-Adjusted Life Years)	Male	Multiple myeloma	Age-standardized	4.81546	4.29272	5.34083	4.82_x000D_ (4.29 to 5.34)
Turkmenistan	DALYs (Disability-Adjusted Life Years)	Female	Multiple myeloma	All ages	9.12136	8.29085	9.95822	9.12_x000D_ (8.29 to 9.96)
Turkmenistan	DALYs (Disability-Adjusted Life Years)	Female	Multiple myeloma	Age-standardized	7.69594	6.89792	8.49991	7.7_x000D_ (6.9 to 8.5)
Turkmenistan	DALYs (Disability-Adjusted Life Years)	Both	Multiple myeloma	All ages	7.52515	6.89388	8.16014	7.53_x000D_ (6.89 to 8.16)
Turkmenistan	DALYs (Disability-Adjusted Life Years)	Both	Multiple myeloma	Age-standardized	6.04256	5.44915	6.63931	6.04_x000D_ (5.45 to 6.64)
Turkmenistan	Incidence	Male	Multiple myeloma	All ages	6.48225	5.91747	7.05005	6.48_x000D_ (5.92 to 7.05)
Turkmenistan	Incidence	Male	Multiple myeloma	Age-standardized	4.8215	4.294	5.35168	4.82_x000D_ (4.29 to 5.35)
Turkmenistan	Incidence	Female	Multiple myeloma	All ages	9.27181	8.45592	10.0938	9.27_x000D_ (8.46 to 10.09)
Turkmenistan	Incidence	Female	Multiple myeloma	Age-standardized	7.76596	6.97843	8.55928	7.77_x000D_ (6.98 to 8.56)
Turkmenistan	Incidence	Both	Multiple myeloma	All ages	7.66493	7.03419	8.29939	7.66_x000D_ (7.03 to 8.3)
Turkmenistan	Incidence	Both	Multiple myeloma	Age-standardized	6.11597	5.51968	6.71563	6.12_x000D_ (5.52 to 6.72)
Australia	Deaths	Male	Multiple myeloma	All ages	1.95178	1.81979	2.08393	1.95_x000D_ (1.82 to 2.08)
Australia	Deaths	Male	Multiple myeloma	Age-standardized	0.165485	0.0324325	0.298715	0.17_x000D_ (0.03 to 0.3)
Australia	Deaths	Female	Multiple myeloma	All ages	1.2922	1.16548	1.41907	1.29_x000D_ (1.17 to 1.42)
Australia	Deaths	Female	Multiple myeloma	Age-standardized	-0.0511267	-0.161559	0.0594279	-0.05_x000D_ (-0.16 to 0.06)
Australia	Deaths	Both	Multiple myeloma	All ages	1.65455	1.53084	1.77841	1.65_x000D_ (1.53 to 1.78)
Australia	Deaths	Both	Multiple myeloma	Age-standardized	0.13528	0.0180812	0.252617	0.14_x000D_ (0.02 to 0.25)
Australia	DALYs (Disability-Adjusted Life Years)	Male	Multiple myeloma	All ages	1.46781	1.35143	1.58433	1.47_x000D_ (1.35 to 1.58)
Australia	DALYs (Disability-Adjusted Life Years)	Male	Multiple myeloma	Age-standardized	0.0152158	-0.10299	0.133561	0.02_x000D_ (-0.1 to 0.13)
Australia	DALYs (Disability-Adjusted Life Years)	Female	Multiple myeloma	All ages	0.909377	0.811552	1.0073	0.91_x000D_ (0.81 to 1.01)
Australia	DALYs (Disability-Adjusted Life Years)	Female	Multiple myeloma	Age-standardized	-0.272129	-0.359865	-0.184315	-0.27_x000D_ (-0.36 to -0.18)
Australia	DALYs (Disability-Adjusted Life Years)	Both	Multiple myeloma	All ages	1.22631	1.1253	1.32741	1.23_x000D_ (1.13 to 1.33)
Australia	DALYs (Disability-Adjusted Life Years)	Both	Multiple myeloma	Age-standardized	-0.0711047	-0.168687	0.0265734	-0.07_x000D_ (-0.17 to 0.03)
Australia	Incidence	Male	Multiple myeloma	All ages	2.82842	2.6666	2.9905	2.83_x000D_ (2.67 to 2.99)
Australia	Incidence	Male	Multiple myeloma	Age-standardized	1.22403	1.06978	1.37851	1.22_x000D_ (1.07 to 1.38)
Australia	Incidence	Female	Multiple myeloma	All ages	2.04887	1.90981	2.18812	2.05_x000D_ (1.91 to 2.19)
Australia	Incidence	Female	Multiple myeloma	Age-standardized	0.868732	0.727862	1.0098	0.87_x000D_ (0.73 to 1.01)
Australia	Incidence	Both	Multiple myeloma	All ages	2.48495	2.34005	2.63005	2.48_x000D_ (2.34 to 2.63)
Australia	Incidence	Both	Multiple myeloma	Age-standardized	1.12558	0.981107	1.27026	1.13_x000D_ (0.98 to 1.27)
Oman	Deaths	Male	Multiple myeloma	All ages	1.74356	1.25104	2.23848	1.74_x000D_ (1.25 to 2.24)
Oman	Deaths	Male	Multiple myeloma	Age-standardized	1.5129	1.17451	1.85241	1.51_x000D_ (1.17 to 1.85)
Oman	Deaths	Female	Multiple myeloma	All ages	2.05556	1.84746	2.26409	2.06_x000D_ (1.85 to 2.26)
Oman	Deaths	Female	Multiple myeloma	Age-standardized	1.03774	0.761518	1.31472	1.04_x000D_ (0.76 to 1.31)
Oman	Deaths	Both	Multiple myeloma	All ages	1.88655	1.51934	2.25508	1.89_x000D_ (1.52 to 2.26)
Oman	Deaths	Both	Multiple myeloma	Age-standardized	1.30262	0.958555	1.64785	1.3_x000D_ (0.96 to 1.65)
Oman	DALYs (Disability-Adjusted Life Years)	Male	Multiple myeloma	All ages	1.83023	1.35992	2.30272	1.83_x000D_ (1.36 to 2.3)
Oman	DALYs (Disability-Adjusted Life Years)	Male	Multiple myeloma	Age-standardized	1.27139	0.892319	1.65189	1.27_x000D_ (0.89 to 1.65)
Oman	DALYs (Disability-Adjusted Life Years)	Female	Multiple myeloma	All ages	2.17921	1.96892	2.38993	2.18_x000D_ (1.97 to 2.39)
Oman	DALYs (Disability-Adjusted Life Years)	Female	Multiple myeloma	Age-standardized	0.962543	0.685072	1.24078	0.96_x000D_ (0.69 to 1.24)
Oman	DALYs (Disability-Adjusted Life Years)	Both	Multiple myeloma	All ages	1.98764	1.62593	2.35063	1.99_x000D_ (1.63 to 2.35)
Oman	DALYs (Disability-Adjusted Life Years)	Both	Multiple myeloma	Age-standardized	1.12795	0.764262	1.49295	1.13_x000D_ (0.76 to 1.49)
Oman	Incidence	Male	Multiple myeloma	All ages	2.39458	1.93686	2.85437	2.39_x000D_ (1.94 to 2.85)
Oman	Incidence	Male	Multiple myeloma	Age-standardized	1.93583	1.60089	2.27188	1.94_x000D_ (1.6 to 2.27)
Oman	Incidence	Female	Multiple myeloma	All ages	2.75987	2.58004	2.94001	2.76_x000D_ (2.58 to 2.94)
Oman	Incidence	Female	Multiple myeloma	Age-standardized	1.59918	1.34555	1.85344	1.6_x000D_ (1.35 to 1.85)
Oman	Incidence	Both	Multiple myeloma	All ages	2.55526	2.21944	2.89219	2.56_x000D_ (2.22 to 2.89)
Oman	Incidence	Both	Multiple myeloma	Age-standardized	1.78349	1.45238	2.11568	1.78_x000D_ (1.45 to 2.12)
Thailand	Deaths	Male	Multiple myeloma	All ages	4.1426	3.87465	4.41125	4.14_x000D_ (3.87 to 4.41)
Thailand	Deaths	Male	Multiple myeloma	Age-standardized	0.670358	0.438142	0.903111	0.67_x000D_ (0.44 to 0.9)
Thailand	Deaths	Female	Multiple myeloma	All ages	3.76483	3.49631	4.03406	3.76_x000D_ (3.5 to 4.03)
Thailand	Deaths	Female	Multiple myeloma	Age-standardized	0.39022	0.146342	0.634692	0.39_x000D_ (0.15 to 0.63)
Thailand	Deaths	Both	Multiple myeloma	All ages	3.95333	3.68724	4.22009	3.95_x000D_ (3.69 to 4.22)
Thailand	Deaths	Both	Multiple myeloma	Age-standardized	0.544948	0.308726	0.781726	0.54_x000D_ (0.31 to 0.78)
Thailand	DALYs (Disability-Adjusted Life Years)	Male	Multiple myeloma	All ages	3.8638	3.61564	4.11255	3.86_x000D_ (3.62 to 4.11)
Thailand	DALYs (Disability-Adjusted Life Years)	Male	Multiple myeloma	Age-standardized	0.855585	0.623265	1.08844	0.86_x000D_ (0.62 to 1.09)
Thailand	DALYs (Disability-Adjusted Life Years)	Female	Multiple myeloma	All ages	3.42537	3.17451	3.67684	3.43_x000D_ (3.17 to 3.68)
Thailand	DALYs (Disability-Adjusted Life Years)	Female	Multiple myeloma	Age-standardized	0.448559	0.208894	0.688796	0.45_x000D_ (0.21 to 0.69)
Thailand	DALYs (Disability-Adjusted Life Years)	Both	Multiple myeloma	All ages	3.64914	3.40188	3.897	3.65_x000D_ (3.4 to 3.9)
Thailand	DALYs (Disability-Adjusted Life Years)	Both	Multiple myeloma	Age-standardized	0.667852	0.433288	0.902963	0.67_x000D_ (0.43 to 0.9)
Thailand	Incidence	Male	Multiple myeloma	All ages	4.59467	4.33675	4.85322	4.59_x000D_ (4.34 to 4.85)
Thailand	Incidence	Male	Multiple myeloma	Age-standardized	1.22759	0.999585	1.45611	1.23_x000D_ (1 to 1.46)
Thailand	Incidence	Female	Multiple myeloma	All ages	4.26412	4.0144	4.51443	4.26_x000D_ (4.01 to 4.51)
Thailand	Incidence	Female	Multiple myeloma	Age-standardized	1.00167	0.771159	1.23272	1_x000D_ (0.77 to 1.23)
Thailand	Incidence	Both	Multiple myeloma	All ages	4.42845	4.17677	4.68075	4.43_x000D_ (4.18 to 4.68)
Thailand	Incidence	Both	Multiple myeloma	Age-standardized	1.12663	0.899434	1.35435	1.13_x000D_ (0.9 to 1.35)
Brazil	Deaths	Male	Multiple myeloma	All ages	3.58453	3.47034	3.69885	3.58_x000D_ (3.47 to 3.7)
Brazil	Deaths	Male	Multiple myeloma	Age-standardized	1.554	1.40563	1.70258	1.55_x000D_ (1.41 to 1.7)
Brazil	Deaths	Female	Multiple myeloma	All ages	3.24141	3.10279	3.38021	3.24_x000D_ (3.1 to 3.38)
Brazil	Deaths	Female	Multiple myeloma	Age-standardized	0.946297	0.775422	1.11746	0.95_x000D_ (0.78 to 1.12)
Brazil	Deaths	Both	Multiple myeloma	All ages	3.41328	3.29498	3.53171	3.41_x000D_ (3.29 to 3.53)
Brazil	Deaths	Both	Multiple myeloma	Age-standardized	1.23254	1.07757	1.38775	1.23_x000D_ (1.08 to 1.39)
Brazil	DALYs (Disability-Adjusted Life Years)	Male	Multiple myeloma	All ages	3.15045	3.0261	3.27495	3.15_x000D_ (3.03 to 3.27)
Brazil	DALYs (Disability-Adjusted Life Years)	Male	Multiple myeloma	Age-standardized	1.2565	1.09554	1.41771	1.26_x000D_ (1.1 to 1.42)
Brazil	DALYs (Disability-Adjusted Life Years)	Female	Multiple myeloma	All ages	2.7601	2.6193	2.90109	2.76_x000D_ (2.62 to 2.9)
Brazil	DALYs (Disability-Adjusted Life Years)	Female	Multiple myeloma	Age-standardized	0.693399	0.522541	0.864548	0.69_x000D_ (0.52 to 0.86)
Brazil	DALYs (Disability-Adjusted Life Years)	Both	Multiple myeloma	All ages	2.96001	2.83485	3.08532	2.96_x000D_ (2.83 to 3.09)
Brazil	DALYs (Disability-Adjusted Life Years)	Both	Multiple myeloma	Age-standardized	0.969719	0.808684	1.13101	0.97_x000D_ (0.81 to 1.13)
Brazil	Incidence	Male	Multiple myeloma	All ages	3.7793	3.65209	3.90666	3.78_x000D_ (3.65 to 3.91)
Brazil	Incidence	Male	Multiple myeloma	Age-standardized	1.77157	1.60901	1.93438	1.77_x000D_ (1.61 to 1.93)
Brazil	Incidence	Female	Multiple myeloma	All ages	3.44793	3.2863	3.60982	3.45_x000D_ (3.29 to 3.61)
Brazil	Incidence	Female	Multiple myeloma	Age-standardized	1.22772	1.03531	1.4205	1.23_x000D_ (1.04 to 1.42)
Brazil	Incidence	Both	Multiple myeloma	All ages	3.6121	3.47468	3.74972	3.61_x000D_ (3.47 to 3.75)
Brazil	Incidence	Both	Multiple myeloma	Age-standardized	1.48205	1.30861	1.65579	1.48_x000D_ (1.31 to 1.66)
Micronesia (Federated States of)	Deaths	Male	Multiple myeloma	All ages	1.2005	1.0331	1.36818	1.2_x000D_ (1.03 to 1.37)
Micronesia (Federated States of)	Deaths	Male	Multiple myeloma	Age-standardized	-0.104112	-0.166853	-0.0413308	-0.1_x000D_ (-0.17 to -0.04)
Micronesia (Federated States of)	Deaths	Female	Multiple myeloma	All ages	2.32138	2.21411	2.42876	2.32_x000D_ (2.21 to 2.43)
Micronesia (Federated States of)	Deaths	Female	Multiple myeloma	Age-standardized	0.681643	0.592373	0.770992	0.68_x000D_ (0.59 to 0.77)
Micronesia (Federated States of)	Deaths	Both	Multiple myeloma	All ages	1.7926	1.66586	1.9195	1.79_x000D_ (1.67 to 1.92)
Micronesia (Federated States of)	Deaths	Both	Multiple myeloma	Age-standardized	0.283211	0.204104	0.362381	0.28_x000D_ (0.2 to 0.36)
Micronesia (Federated States of)	DALYs (Disability-Adjusted Life Years)	Male	Multiple myeloma	All ages	1.46955	1.32567	1.61363	1.47_x000D_ (1.33 to 1.61)
Micronesia (Federated States of)	DALYs (Disability-Adjusted Life Years)	Male	Multiple myeloma	Age-standardized	-0.114814	-0.173072	-0.0565216	-0.11_x000D_ (-0.17 to -0.06)
Micronesia (Federated States of)	DALYs (Disability-Adjusted Life Years)	Female	Multiple myeloma	All ages	2.5331	2.43067	2.63564	2.53_x000D_ (2.43 to 2.64)
Micronesia (Federated States of)	DALYs (Disability-Adjusted Life Years)	Female	Multiple myeloma	Age-standardized	0.690265	0.604424	0.77618	0.69_x000D_ (0.6 to 0.78)
Micronesia (Federated States of)	DALYs (Disability-Adjusted Life Years)	Both	Multiple myeloma	All ages	2.0403	1.92863	2.1521	2.04_x000D_ (1.93 to 2.15)
Micronesia (Federated States of)	DALYs (Disability-Adjusted Life Years)	Both	Multiple myeloma	Age-standardized	0.294735	0.226329	0.363189	0.29_x000D_ (0.23 to 0.36)
Micronesia (Federated States of)	Incidence	Male	Multiple myeloma	All ages	1.40612	1.22532	1.58725	1.41_x000D_ (1.23 to 1.59)
Micronesia (Federated States of)	Incidence	Male	Multiple myeloma	Age-standardized	-0.00907844	-0.060286	0.0421553	-0.01_x000D_ (-0.06 to 0.04)
Micronesia (Federated States of)	Incidence	Female	Multiple myeloma	All ages	2.57808	2.46005	2.69625	2.58_x000D_ (2.46 to 2.7)
Micronesia (Federated States of)	Incidence	Female	Multiple myeloma	Age-standardized	0.834555	0.752728	0.916447	0.83_x000D_ (0.75 to 0.92)
Micronesia (Federated States of)	Incidence	Both	Multiple myeloma	All ages	2.03347	1.89482	2.17232	2.03_x000D_ (1.89 to 2.17)
Micronesia (Federated States of)	Incidence	Both	Multiple myeloma	Age-standardized	0.417404	0.351052	0.483799	0.42_x000D_ (0.35 to 0.48)
Malta	Deaths	Male	Multiple myeloma	All ages	2.36703	2.23582	2.49842	2.37_x000D_ (2.24 to 2.5)
Malta	Deaths	Male	Multiple myeloma	Age-standardized	-0.122518	-0.309271	0.0645847	-0.12_x000D_ (-0.31 to 0.06)
Malta	Deaths	Female	Multiple myeloma	All ages	2.06429	1.87606	2.25286	2.06_x000D_ (1.88 to 2.25)
Malta	Deaths	Female	Multiple myeloma	Age-standardized	-0.299477	-0.482535	-0.116082	-0.3_x000D_ (-0.48 to -0.12)
Malta	Deaths	Both	Multiple myeloma	All ages	2.21179	2.07954	2.34421	2.21_x000D_ (2.08 to 2.34)
Malta	Deaths	Both	Multiple myeloma	Age-standardized	-0.192005	-0.348356	-0.0354082	-0.19_x000D_ (-0.35 to -0.04)
Malta	DALYs (Disability-Adjusted Life Years)	Male	Multiple myeloma	All ages	2.09916	1.95218	2.24636	2.1_x000D_ (1.95 to 2.25)
Malta	DALYs (Disability-Adjusted Life Years)	Male	Multiple myeloma	Age-standardized	-0.100976	-0.282431	0.0808094	-0.1_x000D_ (-0.28 to 0.08)
Malta	DALYs (Disability-Adjusted Life Years)	Female	Multiple myeloma	All ages	1.64864	1.48237	1.81519	1.65_x000D_ (1.48 to 1.82)
Malta	DALYs (Disability-Adjusted Life Years)	Female	Multiple myeloma	Age-standardized	-0.330611	-0.492253	-0.168705	-0.33_x000D_ (-0.49 to -0.17)
Malta	DALYs (Disability-Adjusted Life Years)	Both	Multiple myeloma	All ages	1.87596	1.74644	2.00564	1.88_x000D_ (1.75 to 2.01)
Malta	DALYs (Disability-Adjusted Life Years)	Both	Multiple myeloma	Age-standardized	-0.187912	-0.336429	-0.0391728	-0.19_x000D_ (-0.34 to -0.04)
Malta	Incidence	Male	Multiple myeloma	All ages	3.01887	2.85449	3.18352	3.02_x000D_ (2.85 to 3.18)
Malta	Incidence	Male	Multiple myeloma	Age-standardized	0.667899	0.457961	0.878275	0.67_x000D_ (0.46 to 0.88)
Malta	Incidence	Female	Multiple myeloma	All ages	2.53765	2.35724	2.71837	2.54_x000D_ (2.36 to 2.72)
Malta	Incidence	Female	Multiple myeloma	Age-standardized	0.437314	0.257867	0.617083	0.44_x000D_ (0.26 to 0.62)
Malta	Incidence	Both	Multiple myeloma	All ages	2.77752	2.63231	2.92294	2.78_x000D_ (2.63 to 2.92)
Malta	Incidence	Both	Multiple myeloma	Age-standardized	0.577524	0.40649	0.74885	0.58_x000D_ (0.41 to 0.75)
Suriname	Deaths	Male	Multiple myeloma	All ages	2.68748	2.45614	2.91934	2.69_x000D_ (2.46 to 2.92)
Suriname	Deaths	Male	Multiple myeloma	Age-standardized	1.15967	0.969633	1.35007	1.16_x000D_ (0.97 to 1.35)
Suriname	Deaths	Female	Multiple myeloma	All ages	2.47248	2.30842	2.6368	2.47_x000D_ (2.31 to 2.64)
Suriname	Deaths	Female	Multiple myeloma	Age-standardized	0.633658	0.502881	0.764605	0.63_x000D_ (0.5 to 0.76)
Suriname	Deaths	Both	Multiple myeloma	All ages	2.59744	2.39339	2.8019	2.6_x000D_ (2.39 to 2.8)
Suriname	Deaths	Both	Multiple myeloma	Age-standardized	0.892207	0.727497	1.05719	0.89_x000D_ (0.73 to 1.06)
Suriname	DALYs (Disability-Adjusted Life Years)	Male	Multiple myeloma	All ages	2.66959	2.43272	2.90701	2.67_x000D_ (2.43 to 2.91)
Suriname	DALYs (Disability-Adjusted Life Years)	Male	Multiple myeloma	Age-standardized	1.14492	0.958218	1.33197	1.14_x000D_ (0.96 to 1.33)
Suriname	DALYs (Disability-Adjusted Life Years)	Female	Multiple myeloma	All ages	2.31023	2.15173	2.46897	2.31_x000D_ (2.15 to 2.47)
Suriname	DALYs (Disability-Adjusted Life Years)	Female	Multiple myeloma	Age-standardized	0.624156	0.50137	0.747091	0.62_x000D_ (0.5 to 0.75)
Suriname	DALYs (Disability-Adjusted Life Years)	Both	Multiple myeloma	All ages	2.53361	2.32631	2.74132	2.53_x000D_ (2.33 to 2.74)
Suriname	DALYs (Disability-Adjusted Life Years)	Both	Multiple myeloma	Age-standardized	0.913411	0.751162	1.07592	0.91_x000D_ (0.75 to 1.08)
Suriname	Incidence	Male	Multiple myeloma	All ages	2.93668	2.70599	3.16789	2.94_x000D_ (2.71 to 3.17)
Suriname	Incidence	Male	Multiple myeloma	Age-standardized	1.40805	1.21146	1.60501	1.41_x000D_ (1.21 to 1.61)
Suriname	Incidence	Female	Multiple myeloma	All ages	2.80611	2.63992	2.97257	2.81_x000D_ (2.64 to 2.97)
Suriname	Incidence	Female	Multiple myeloma	Age-standardized	1.00508	0.864136	1.14622	1.01_x000D_ (0.86 to 1.15)
Suriname	Incidence	Both	Multiple myeloma	All ages	2.87404	2.6704	3.07809	2.87_x000D_ (2.67 to 3.08)
Suriname	Incidence	Both	Multiple myeloma	Age-standardized	1.18622	1.01421	1.35853	1.19_x000D_ (1.01 to 1.36)
Antigua and Barbuda	Deaths	Male	Multiple myeloma	All ages	1.29963	0.959146	1.64127	1.3_x000D_ (0.96 to 1.64)
Antigua and Barbuda	Deaths	Male	Multiple myeloma	Age-standardized	0.245114	-0.106631	0.598097	0.25_x000D_ (-0.11 to 0.6)
Antigua and Barbuda	Deaths	Female	Multiple myeloma	All ages	1.73959	1.29618	2.18494	1.74_x000D_ (1.3 to 2.18)
Antigua and Barbuda	Deaths	Female	Multiple myeloma	Age-standardized	0.986682	0.764031	1.20983	0.99_x000D_ (0.76 to 1.21)
Antigua and Barbuda	Deaths	Both	Multiple myeloma	All ages	1.50564	1.16605	1.84637	1.51_x000D_ (1.17 to 1.85)
Antigua and Barbuda	Deaths	Both	Multiple myeloma	Age-standardized	0.574208	0.330253	0.818755	0.57_x000D_ (0.33 to 0.82)
Antigua and Barbuda	DALYs (Disability-Adjusted Life Years)	Male	Multiple myeloma	All ages	1.55186	1.24905	1.85556	1.55_x000D_ (1.25 to 1.86)
Antigua and Barbuda	DALYs (Disability-Adjusted Life Years)	Male	Multiple myeloma	Age-standardized	0.0813797	-0.234235	0.397993	0.08_x000D_ (-0.23 to 0.4)
Antigua and Barbuda	DALYs (Disability-Adjusted Life Years)	Female	Multiple myeloma	All ages	2.1968	1.78771	2.60754	2.2_x000D_ (1.79 to 2.61)
Antigua and Barbuda	DALYs (Disability-Adjusted Life Years)	Female	Multiple myeloma	Age-standardized	0.972007	0.746812	1.19771	0.97_x000D_ (0.75 to 1.2)
Antigua and Barbuda	DALYs (Disability-Adjusted Life Years)	Both	Multiple myeloma	All ages	1.84063	1.53808	2.14408	1.84_x000D_ (1.54 to 2.14)
Antigua and Barbuda	DALYs (Disability-Adjusted Life Years)	Both	Multiple myeloma	Age-standardized	0.478185	0.259709	0.697138	0.48_x000D_ (0.26 to 0.7)
Antigua and Barbuda	Incidence	Male	Multiple myeloma	All ages	1.78757	1.45473	2.1215	1.79_x000D_ (1.45 to 2.12)
Antigua and Barbuda	Incidence	Male	Multiple myeloma	Age-standardized	0.607752	0.253829	0.962925	0.61_x000D_ (0.25 to 0.96)
Antigua and Barbuda	Incidence	Female	Multiple myeloma	All ages	2.5074	2.09277	2.92371	2.51_x000D_ (2.09 to 2.92)
Antigua and Barbuda	Incidence	Female	Multiple myeloma	Age-standardized	1.54785	1.33295	1.76321	1.55_x000D_ (1.33 to 1.76)
Antigua and Barbuda	Incidence	Both	Multiple myeloma	All ages	2.13166	1.80786	2.4565	2.13_x000D_ (1.81 to 2.46)
Antigua and Barbuda	Incidence	Both	Multiple myeloma	Age-standardized	1.04952	0.811105	1.28849	1.05_x000D_ (0.81 to 1.29)
Seychelles	Deaths	Male	Multiple myeloma	All ages	1.77019	1.60382	1.93682	1.77_x000D_ (1.6 to 1.94)
Seychelles	Deaths	Male	Multiple myeloma	Age-standardized	0.587003	0.404432	0.769907	0.59_x000D_ (0.4 to 0.77)
Seychelles	Deaths	Female	Multiple myeloma	All ages	2.12479	1.98814	2.26162	2.12_x000D_ (1.99 to 2.26)
Seychelles	Deaths	Female	Multiple myeloma	Age-standardized	1.14848	0.952764	1.34458	1.15_x000D_ (0.95 to 1.34)
Seychelles	Deaths	Both	Multiple myeloma	All ages	1.94409	1.82164	2.06668	1.94_x000D_ (1.82 to 2.07)
Seychelles	Deaths	Both	Multiple myeloma	Age-standardized	0.892192	0.719347	1.06533	0.89_x000D_ (0.72 to 1.07)
Seychelles	DALYs (Disability-Adjusted Life Years)	Male	Multiple myeloma	All ages	1.96468	1.80228	2.12734	1.96_x000D_ (1.8 to 2.13)
Seychelles	DALYs (Disability-Adjusted Life Years)	Male	Multiple myeloma	Age-standardized	0.459646	0.295902	0.623658	0.46_x000D_ (0.3 to 0.62)
Seychelles	DALYs (Disability-Adjusted Life Years)	Female	Multiple myeloma	All ages	2.34799	2.23036	2.46575	2.35_x000D_ (2.23 to 2.47)
Seychelles	DALYs (Disability-Adjusted Life Years)	Female	Multiple myeloma	Age-standardized	1.06821	0.902848	1.23384	1.07_x000D_ (0.9 to 1.23)
Seychelles	DALYs (Disability-Adjusted Life Years)	Both	Multiple myeloma	All ages	2.15406	2.03138	2.27689	2.15_x000D_ (2.03 to 2.28)
Seychelles	DALYs (Disability-Adjusted Life Years)	Both	Multiple myeloma	Age-standardized	0.776358	0.626499	0.926441	0.78_x000D_ (0.63 to 0.93)
Seychelles	Incidence	Male	Multiple myeloma	All ages	2.08286	1.91448	2.25153	2.08_x000D_ (1.91 to 2.25)
Seychelles	Incidence	Male	Multiple myeloma	Age-standardized	0.771668	0.593895	0.949756	0.77_x000D_ (0.59 to 0.95)
Seychelles	Incidence	Female	Multiple myeloma	All ages	2.50767	2.37843	2.63708	2.51_x000D_ (2.38 to 2.64)
Seychelles	Incidence	Female	Multiple myeloma	Age-standardized	1.41092	1.21885	1.60336	1.41_x000D_ (1.22 to 1.6)
Seychelles	Incidence	Both	Multiple myeloma	All ages	2.29109	2.16948	2.41284	2.29_x000D_ (2.17 to 2.41)
Seychelles	Incidence	Both	Multiple myeloma	Age-standardized	1.11375	0.944747	1.28303	1.11_x000D_ (0.94 to 1.28)
Mauritius	Deaths	Male	Multiple myeloma	All ages	7.24812	6.41803	8.08468	7.25_x000D_ (6.42 to 8.08)
Mauritius	Deaths	Male	Multiple myeloma	Age-standardized	4.25268	3.40465	5.10767	4.25_x000D_ (3.4 to 5.11)
Mauritius	Deaths	Female	Multiple myeloma	All ages	5.50321	4.35212	6.667	5.5_x000D_ (4.35 to 6.67)
Mauritius	Deaths	Female	Multiple myeloma	Age-standardized	2.75969	1.67255	3.85847	2.76_x000D_ (1.67 to 3.86)
Mauritius	Deaths	Both	Multiple myeloma	All ages	6.24158	5.32977	7.16128	6.24_x000D_ (5.33 to 7.16)
Mauritius	Deaths	Both	Multiple myeloma	Age-standardized	3.39035	2.50981	4.27845	3.39_x000D_ (2.51 to 4.28)
Mauritius	DALYs (Disability-Adjusted Life Years)	Male	Multiple myeloma	All ages	7.09727	6.27485	7.92606	7.1_x000D_ (6.27 to 7.93)
Mauritius	DALYs (Disability-Adjusted Life Years)	Male	Multiple myeloma	Age-standardized	4.28275	3.43053	5.14198	4.28_x000D_ (3.43 to 5.14)
Mauritius	DALYs (Disability-Adjusted Life Years)	Female	Multiple myeloma	All ages	5.3368	4.19993	6.48607	5.34_x000D_ (4.2 to 6.49)
Mauritius	DALYs (Disability-Adjusted Life Years)	Female	Multiple myeloma	Age-standardized	2.73576	1.64371	3.83955	2.74_x000D_ (1.64 to 3.84)
Mauritius	DALYs (Disability-Adjusted Life Years)	Both	Multiple myeloma	All ages	6.10384	5.21017	7.00509	6.1_x000D_ (5.21 to 7.01)
Mauritius	DALYs (Disability-Adjusted Life Years)	Both	Multiple myeloma	Age-standardized	3.40557	2.52252	4.29623	3.41_x000D_ (2.52 to 4.3)
Mauritius	Incidence	Male	Multiple myeloma	All ages	7.39614	6.55513	8.24378	7.4_x000D_ (6.56 to 8.24)
Mauritius	Incidence	Male	Multiple myeloma	Age-standardized	4.43152	3.56803	5.3022	4.43_x000D_ (3.57 to 5.3)
Mauritius	Incidence	Female	Multiple myeloma	All ages	5.70212	4.55638	6.86043	5.7_x000D_ (4.56 to 6.86)
Mauritius	Incidence	Female	Multiple myeloma	Age-standardized	2.99078	1.89909	4.09416	2.99_x000D_ (1.9 to 4.09)
Mauritius	Incidence	Both	Multiple myeloma	All ages	6.41649	5.50231	7.33859	6.42_x000D_ (5.5 to 7.34)
Mauritius	Incidence	Both	Multiple myeloma	Age-standardized	3.5947	2.70305	4.49409	3.59_x000D_ (2.7 to 4.49)
New Zealand	Deaths	Male	Multiple myeloma	All ages	1.78444	1.59508	1.97415	1.78_x000D_ (1.6 to 1.97)
New Zealand	Deaths	Male	Multiple myeloma	Age-standardized	0.212621	0.0310711	0.3945	0.21_x000D_ (0.03 to 0.39)
New Zealand	Deaths	Female	Multiple myeloma	All ages	0.871038	0.609774	1.13298	0.87_x000D_ (0.61 to 1.13)
New Zealand	Deaths	Female	Multiple myeloma	Age-standardized	-0.236566	-0.497261	0.0248112	-0.24_x000D_ (-0.5 to 0.02)
New Zealand	Deaths	Both	Multiple myeloma	All ages	1.38036	1.21811	1.54288	1.38_x000D_ (1.22 to 1.54)
New Zealand	Deaths	Both	Multiple myeloma	Age-standardized	0.091177	-0.0651503	0.247749	0.09_x000D_ (-0.07 to 0.25)
New Zealand	DALYs (Disability-Adjusted Life Years)	Male	Multiple myeloma	All ages	1.41488	1.25308	1.57694	1.41_x000D_ (1.25 to 1.58)
New Zealand	DALYs (Disability-Adjusted Life Years)	Male	Multiple myeloma	Age-standardized	0.0696235	-0.0883302	0.227827	0.07_x000D_ (-0.09 to 0.23)
New Zealand	DALYs (Disability-Adjusted Life Years)	Female	Multiple myeloma	All ages	0.631069	0.381806	0.88095	0.63_x000D_ (0.38 to 0.88)
New Zealand	DALYs (Disability-Adjusted Life Years)	Female	Multiple myeloma	Age-standardized	-0.475096	-0.741248	-0.20823	-0.48_x000D_ (-0.74 to -0.21)
New Zealand	DALYs (Disability-Adjusted Life Years)	Both	Multiple myeloma	All ages	1.08224	0.938649	1.22603	1.08_x000D_ (0.94 to 1.23)
New Zealand	DALYs (Disability-Adjusted Life Years)	Both	Multiple myeloma	Age-standardized	-0.113764	-0.260234	0.032921	-0.11_x000D_ (-0.26 to 0.03)
New Zealand	Incidence	Male	Multiple myeloma	All ages	2.21172	2.04588	2.37782	2.21_x000D_ (2.05 to 2.38)
New Zealand	Incidence	Male	Multiple myeloma	Age-standardized	0.760901	0.59233	0.929755	0.76_x000D_ (0.59 to 0.93)
New Zealand	Incidence	Female	Multiple myeloma	All ages	1.35169	1.05315	1.65111	1.35_x000D_ (1.05 to 1.65)
New Zealand	Incidence	Female	Multiple myeloma	Age-standardized	0.30788	-0.00899288	0.625757	0.31_x000D_ (-0.01 to 0.63)
New Zealand	Incidence	Both	Multiple myeloma	All ages	1.8456	1.67263	2.01887	1.85_x000D_ (1.67 to 2.02)
New Zealand	Incidence	Both	Multiple myeloma	Age-standardized	0.637516	0.454925	0.82044	0.64_x000D_ (0.45 to 0.82)
Barbados	Deaths	Male	Multiple myeloma	All ages	1.65716	1.50796	1.80657	1.66_x000D_ (1.51 to 1.81)
Barbados	Deaths	Male	Multiple myeloma	Age-standardized	0.14382	0.0344185	0.253342	0.14_x000D_ (0.03 to 0.25)
Barbados	Deaths	Female	Multiple myeloma	All ages	1.49839	1.44473	1.55208	1.5_x000D_ (1.44 to 1.55)
Barbados	Deaths	Female	Multiple myeloma	Age-standardized	0.485035	0.349281	0.620973	0.49_x000D_ (0.35 to 0.62)
Barbados	Deaths	Both	Multiple myeloma	All ages	1.57367	1.50751	1.63987	1.57_x000D_ (1.51 to 1.64)
Barbados	Deaths	Both	Multiple myeloma	Age-standardized	0.343628	0.24779	0.439557	0.34_x000D_ (0.25 to 0.44)
Barbados	DALYs (Disability-Adjusted Life Years)	Male	Multiple myeloma	All ages	1.86495	1.75881	1.97121	1.86_x000D_ (1.76 to 1.97)
Barbados	DALYs (Disability-Adjusted Life Years)	Male	Multiple myeloma	Age-standardized	0.138597	0.037908	0.239388	0.14_x000D_ (0.04 to 0.24)
Barbados	DALYs (Disability-Adjusted Life Years)	Female	Multiple myeloma	All ages	1.77028	1.70259	1.83802	1.77_x000D_ (1.7 to 1.84)
Barbados	DALYs (Disability-Adjusted Life Years)	Female	Multiple myeloma	Age-standardized	0.448903	0.322123	0.575845	0.45_x000D_ (0.32 to 0.58)
Barbados	DALYs (Disability-Adjusted Life Years)	Both	Multiple myeloma	All ages	1.81574	1.76117	1.87034	1.82_x000D_ (1.76 to 1.87)
Barbados	DALYs (Disability-Adjusted Life Years)	Both	Multiple myeloma	Age-standardized	0.315512	0.223361	0.407748	0.32_x000D_ (0.22 to 0.41)
Barbados	Incidence	Male	Multiple myeloma	All ages	2.13544	2.00675	2.26429	2.14_x000D_ (2.01 to 2.26)
Barbados	Incidence	Male	Multiple myeloma	Age-standardized	0.562281	0.436289	0.688431	0.56_x000D_ (0.44 to 0.69)
Barbados	Incidence	Female	Multiple myeloma	All ages	2.16	2.0799	2.24016	2.16_x000D_ (2.08 to 2.24)
Barbados	Incidence	Female	Multiple myeloma	Age-standardized	1.02032	0.846363	1.19458	1.02_x000D_ (0.85 to 1.19)
Barbados	Incidence	Both	Multiple myeloma	All ages	2.14932	2.09658	2.20209	2.15_x000D_ (2.1 to 2.2)
Barbados	Incidence	Both	Multiple myeloma	Age-standardized	0.823882	0.692411	0.955526	0.82_x000D_ (0.69 to 0.96)
Sierra Leone	Deaths	Male	Multiple myeloma	All ages	1.11791	0.974105	1.26192	1.12_x000D_ (0.97 to 1.26)
Sierra Leone	Deaths	Male	Multiple myeloma	Age-standardized	2.40921	2.28342	2.53516	2.41_x000D_ (2.28 to 2.54)
Sierra Leone	Deaths	Female	Multiple myeloma	All ages	4.21113	4.07346	4.34899	4.21_x000D_ (4.07 to 4.35)
Sierra Leone	Deaths	Female	Multiple myeloma	Age-standardized	4.99596	4.72592	5.26669	5_x000D_ (4.73 to 5.27)
Sierra Leone	Deaths	Both	Multiple myeloma	All ages	2.34774	2.23523	2.46037	2.35_x000D_ (2.24 to 2.46)
Sierra Leone	Deaths	Both	Multiple myeloma	Age-standardized	3.3931	3.21396	3.57255	3.39_x000D_ (3.21 to 3.57)
Sierra Leone	DALYs (Disability-Adjusted Life Years)	Male	Multiple myeloma	All ages	1.43073	1.27222	1.58948	1.43_x000D_ (1.27 to 1.59)
Sierra Leone	DALYs (Disability-Adjusted Life Years)	Male	Multiple myeloma	Age-standardized	2.3639	2.23399	2.49398	2.36_x000D_ (2.23 to 2.49)
Sierra Leone	DALYs (Disability-Adjusted Life Years)	Female	Multiple myeloma	All ages	4.30354	4.14838	4.45893	4.3_x000D_ (4.15 to 4.46)
Sierra Leone	DALYs (Disability-Adjusted Life Years)	Female	Multiple myeloma	Age-standardized	4.96055	4.6898	5.23199	4.96_x000D_ (4.69 to 5.23)
Sierra Leone	DALYs (Disability-Adjusted Life Years)	Both	Multiple myeloma	All ages	2.57455	2.43412	2.71518	2.57_x000D_ (2.43 to 2.72)
Sierra Leone	DALYs (Disability-Adjusted Life Years)	Both	Multiple myeloma	Age-standardized	3.36212	3.17728	3.54729	3.36_x000D_ (3.18 to 3.55)
Sierra Leone	Incidence	Male	Multiple myeloma	All ages	1.25712	1.0963	1.41819	1.26_x000D_ (1.1 to 1.42)
Sierra Leone	Incidence	Male	Multiple myeloma	Age-standardized	2.44435	2.32283	2.56601	2.44_x000D_ (2.32 to 2.57)
Sierra Leone	Incidence	Female	Multiple myeloma	All ages	4.3239	4.18192	4.46607	4.32_x000D_ (4.18 to 4.47)
Sierra Leone	Incidence	Female	Multiple myeloma	Age-standardized	5.0681	4.80007	5.33682	5.07_x000D_ (4.8 to 5.34)
Sierra Leone	Incidence	Both	Multiple myeloma	All ages	2.47845	2.34653	2.61053	2.48_x000D_ (2.35 to 2.61)
Sierra Leone	Incidence	Both	Multiple myeloma	Age-standardized	3.4459	3.26743	3.62469	3.45_x000D_ (3.27 to 3.62)
Qatar	Deaths	Male	Multiple myeloma	All ages	-0.308893	-0.826706	0.211624	-0.31_x000D_ (-0.83 to 0.21)
Qatar	Deaths	Male	Multiple myeloma	Age-standardized	-0.527227	-1.007	-0.045128	-0.53_x000D_ (-1.01 to -0.05)
Qatar	Deaths	Female	Multiple myeloma	All ages	1.6355	1.47057	1.80068	1.64_x000D_ (1.47 to 1.8)
Qatar	Deaths	Female	Multiple myeloma	Age-standardized	0.788029	0.45437	1.1228	0.79_x000D_ (0.45 to 1.12)
Qatar	Deaths	Both	Multiple myeloma	All ages	0.236096	-0.170262	0.644108	0.24_x000D_ (-0.17 to 0.64)
Qatar	Deaths	Both	Multiple myeloma	Age-standardized	-0.340349	-0.745645	0.0666024	-0.34_x000D_ (-0.75 to 0.07)
Qatar	DALYs (Disability-Adjusted Life Years)	Male	Multiple myeloma	All ages	0.0119188	-0.449116	0.475089	0.01_x000D_ (-0.45 to 0.48)
Qatar	DALYs (Disability-Adjusted Life Years)	Male	Multiple myeloma	Age-standardized	-0.483972	-0.8843	-0.0820262	-0.48_x000D_ (-0.88 to -0.08)
Qatar	DALYs (Disability-Adjusted Life Years)	Female	Multiple myeloma	All ages	1.53644	1.38884	1.68425	1.54_x000D_ (1.39 to 1.68)
Qatar	DALYs (Disability-Adjusted Life Years)	Female	Multiple myeloma	Age-standardized	0.70042	0.421166	0.98045	0.7_x000D_ (0.42 to 0.98)
Qatar	DALYs (Disability-Adjusted Life Years)	Both	Multiple myeloma	All ages	0.500454	0.137775	0.864447	0.5_x000D_ (0.14 to 0.86)
Qatar	DALYs (Disability-Adjusted Life Years)	Both	Multiple myeloma	Age-standardized	-0.265183	-0.61565	0.0865197	-0.27_x000D_ (-0.62 to 0.09)
Qatar	Incidence	Male	Multiple myeloma	All ages	0.868889	0.418302	1.3215	0.87_x000D_ (0.42 to 1.32)
Qatar	Incidence	Male	Multiple myeloma	Age-standardized	0.272299	-0.14597	0.69232	0.27_x000D_ (-0.15 to 0.69)
Qatar	Incidence	Female	Multiple myeloma	All ages	2.65894	2.49419	2.82395	2.66_x000D_ (2.49 to 2.82)
Qatar	Incidence	Female	Multiple myeloma	Age-standardized	1.60917	1.3179	1.90128	1.61_x000D_ (1.32 to 1.9)
Qatar	Incidence	Both	Multiple myeloma	All ages	1.39512	1.05488	1.73651	1.4_x000D_ (1.05 to 1.74)
Qatar	Incidence	Both	Multiple myeloma	Age-standardized	0.507217	0.156229	0.859436	0.51_x000D_ (0.16 to 0.86)
Mongolia	Deaths	Male	Multiple myeloma	All ages	3.68751	3.41212	3.96362	3.69_x000D_ (3.41 to 3.96)
Mongolia	Deaths	Male	Multiple myeloma	Age-standardized	2.16643	2.02772	2.30534	2.17_x000D_ (2.03 to 2.31)
Mongolia	Deaths	Female	Multiple myeloma	All ages	3.24362	2.9271	3.5611	3.24_x000D_ (2.93 to 3.56)
Mongolia	Deaths	Female	Multiple myeloma	Age-standardized	1.65785	1.48685	1.82913	1.66_x000D_ (1.49 to 1.83)
Mongolia	Deaths	Both	Multiple myeloma	All ages	3.45894	3.17094	3.74774	3.46_x000D_ (3.17 to 3.75)
Mongolia	Deaths	Both	Multiple myeloma	Age-standardized	1.93463	1.78546	2.08403	1.93_x000D_ (1.79 to 2.08)
Mongolia	DALYs (Disability-Adjusted Life Years)	Male	Multiple myeloma	All ages	3.94524	3.68709	4.20403	3.95_x000D_ (3.69 to 4.2)
Mongolia	DALYs (Disability-Adjusted Life Years)	Male	Multiple myeloma	Age-standardized	2.36281	2.21165	2.51421	2.36_x000D_ (2.21 to 2.51)
Mongolia	DALYs (Disability-Adjusted Life Years)	Female	Multiple myeloma	All ages	3.36027	3.09356	3.62766	3.36_x000D_ (3.09 to 3.63)
Mongolia	DALYs (Disability-Adjusted Life Years)	Female	Multiple myeloma	Age-standardized	1.64876	1.47693	1.82088	1.65_x000D_ (1.48 to 1.82)
Mongolia	DALYs (Disability-Adjusted Life Years)	Both	Multiple myeloma	All ages	3.64638	3.39747	3.89588	3.65_x000D_ (3.4 to 3.9)
Mongolia	DALYs (Disability-Adjusted Life Years)	Both	Multiple myeloma	Age-standardized	2.00923	1.86056	2.15811	2.01_x000D_ (1.86 to 2.16)
Mongolia	Incidence	Male	Multiple myeloma	All ages	4.05422	3.75598	4.35333	4.05_x000D_ (3.76 to 4.35)
Mongolia	Incidence	Male	Multiple myeloma	Age-standardized	2.44933	2.28878	2.61013	2.45_x000D_ (2.29 to 2.61)
Mongolia	Incidence	Female	Multiple myeloma	All ages	3.59064	3.25193	3.93046	3.59_x000D_ (3.25 to 3.93)
Mongolia	Incidence	Female	Multiple myeloma	Age-standardized	1.89953	1.70351	2.09594	1.9_x000D_ (1.7 to 2.1)
Mongolia	Incidence	Both	Multiple myeloma	All ages	3.8145	3.50413	4.12581	3.81_x000D_ (3.5 to 4.13)
Mongolia	Incidence	Both	Multiple myeloma	Age-standardized	2.19076	2.01865	2.36317	2.19_x000D_ (2.02 to 2.36)
Saudi Arabia	Deaths	Male	Multiple myeloma	All ages	2.33037	2.24865	2.41214	2.33_x000D_ (2.25 to 2.41)
Saudi Arabia	Deaths	Male	Multiple myeloma	Age-standardized	1.3265	1.22647	1.42663	1.33_x000D_ (1.23 to 1.43)
Saudi Arabia	Deaths	Female	Multiple myeloma	All ages	2.61339	2.53724	2.6896	2.61_x000D_ (2.54 to 2.69)
Saudi Arabia	Deaths	Female	Multiple myeloma	Age-standardized	1.64807	1.56835	1.72786	1.65_x000D_ (1.57 to 1.73)
Saudi Arabia	Deaths	Both	Multiple myeloma	All ages	2.4582	2.38286	2.53359	2.46_x000D_ (2.38 to 2.53)
Saudi Arabia	Deaths	Both	Multiple myeloma	Age-standardized	1.48507	1.4031	1.5671	1.49_x000D_ (1.4 to 1.57)
Saudi Arabia	DALYs (Disability-Adjusted Life Years)	Male	Multiple myeloma	All ages	2.94278	2.89154	2.99404	2.94_x000D_ (2.89 to 2.99)
Saudi Arabia	DALYs (Disability-Adjusted Life Years)	Male	Multiple myeloma	Age-standardized	1.514	1.40646	1.62165	1.51_x000D_ (1.41 to 1.62)
Saudi Arabia	DALYs (Disability-Adjusted Life Years)	Female	Multiple myeloma	All ages	3.2408	3.18952	3.2921	3.24_x000D_ (3.19 to 3.29)
Saudi Arabia	DALYs (Disability-Adjusted Life Years)	Female	Multiple myeloma	Age-standardized	1.74098	1.65553	1.8265	1.74_x000D_ (1.66 to 1.83)
Saudi Arabia	DALYs (Disability-Adjusted Life Years)	Both	Multiple myeloma	All ages	3.07615	3.03411	3.1182	3.08_x000D_ (3.03 to 3.12)
Saudi Arabia	DALYs (Disability-Adjusted Life Years)	Both	Multiple myeloma	Age-standardized	1.63068	1.53824	1.72319	1.63_x000D_ (1.54 to 1.72)
Saudi Arabia	Incidence	Male	Multiple myeloma	All ages	3.28718	3.23699	3.3374	3.29_x000D_ (3.24 to 3.34)
Saudi Arabia	Incidence	Male	Multiple myeloma	Age-standardized	1.99839	1.92231	2.07452	2_x000D_ (1.92 to 2.07)
Saudi Arabia	Incidence	Female	Multiple myeloma	All ages	3.67207	3.60289	3.7413	3.67_x000D_ (3.6 to 3.74)
Saudi Arabia	Incidence	Female	Multiple myeloma	Age-standardized	2.35946	2.27239	2.4466	2.36_x000D_ (2.27 to 2.45)
Saudi Arabia	Incidence	Both	Multiple myeloma	All ages	3.45357	3.39843	3.50874	3.45_x000D_ (3.4 to 3.51)
Saudi Arabia	Incidence	Both	Multiple myeloma	Age-standardized	2.17088	2.09846	2.24334	2.17_x000D_ (2.1 to 2.24)
Papua New Guinea	Deaths	Male	Multiple myeloma	All ages	0.313718	0.0979864	0.529914	0.31_x000D_ (0.1 to 0.53)
Papua New Guinea	Deaths	Male	Multiple myeloma	Age-standardized	-0.0877446	-0.207887	0.0325429	-0.09_x000D_ (-0.21 to 0.03)
Papua New Guinea	Deaths	Female	Multiple myeloma	All ages	1.27388	1.05158	1.49666	1.27_x000D_ (1.05 to 1.5)
Papua New Guinea	Deaths	Female	Multiple myeloma	Age-standardized	1.03595	0.972891	1.09904	1.04_x000D_ (0.97 to 1.1)
Papua New Guinea	Deaths	Both	Multiple myeloma	All ages	0.798492	0.577067	1.0204	0.8_x000D_ (0.58 to 1.02)
Papua New Guinea	Deaths	Both	Multiple myeloma	Age-standardized	0.426224	0.327607	0.524938	0.43_x000D_ (0.33 to 0.52)
Papua New Guinea	DALYs (Disability-Adjusted Life Years)	Male	Multiple myeloma	All ages	0.305932	0.0707556	0.54166	0.31_x000D_ (0.07 to 0.54)
Papua New Guinea	DALYs (Disability-Adjusted Life Years)	Male	Multiple myeloma	Age-standardized	-0.148729	-0.279793	-0.0174935	-0.15_x000D_ (-0.28 to -0.02)
Papua New Guinea	DALYs (Disability-Adjusted Life Years)	Female	Multiple myeloma	All ages	1.44929	1.23672	1.6623	1.45_x000D_ (1.24 to 1.66)
Papua New Guinea	DALYs (Disability-Adjusted Life Years)	Female	Multiple myeloma	Age-standardized	1.07013	0.999226	1.14109	1.07_x000D_ (1 to 1.14)
Papua New Guinea	DALYs (Disability-Adjusted Life Years)	Both	Multiple myeloma	All ages	0.913332	0.686662	1.14051	0.91_x000D_ (0.69 to 1.14)
Papua New Guinea	DALYs (Disability-Adjusted Life Years)	Both	Multiple myeloma	Age-standardized	0.459882	0.355415	0.564458	0.46_x000D_ (0.36 to 0.56)
Papua New Guinea	Incidence	Male	Multiple myeloma	All ages	0.305922	0.0675897	0.544822	0.31_x000D_ (0.07 to 0.54)
Papua New Guinea	Incidence	Male	Multiple myeloma	Age-standardized	-0.109365	-0.24474	0.0261944	-0.11_x000D_ (-0.24 to 0.03)
Papua New Guinea	Incidence	Female	Multiple myeloma	All ages	1.35743	1.12788	1.58751	1.36_x000D_ (1.13 to 1.59)
Papua New Guinea	Incidence	Female	Multiple myeloma	Age-standardized	1.07799	1.00739	1.14863	1.08_x000D_ (1.01 to 1.15)
Papua New Guinea	Incidence	Both	Multiple myeloma	All ages	0.848857	0.612195	1.08607	0.85_x000D_ (0.61 to 1.09)
Papua New Guinea	Incidence	Both	Multiple myeloma	Age-standardized	0.452997	0.344028	0.562083	0.45_x000D_ (0.34 to 0.56)
Trinidad and Tobago	Deaths	Male	Multiple myeloma	All ages	2.73377	2.53804	2.92989	2.73_x000D_ (2.54 to 2.93)
Trinidad and Tobago	Deaths	Male	Multiple myeloma	Age-standardized	0.268202	0.0939644	0.442743	0.27_x000D_ (0.09 to 0.44)
Trinidad and Tobago	Deaths	Female	Multiple myeloma	All ages	2.4436	2.33517	2.55214	2.44_x000D_ (2.34 to 2.55)
Trinidad and Tobago	Deaths	Female	Multiple myeloma	Age-standardized	0.0343192	-0.100426	0.169246	0.03_x000D_ (-0.1 to 0.17)
Trinidad and Tobago	Deaths	Both	Multiple myeloma	All ages	2.59156	2.45992	2.72337	2.59_x000D_ (2.46 to 2.72)
Trinidad and Tobago	Deaths	Both	Multiple myeloma	Age-standardized	0.171349	0.0413823	0.301484	0.17_x000D_ (0.04 to 0.3)
Trinidad and Tobago	DALYs (Disability-Adjusted Life Years)	Male	Multiple myeloma	All ages	2.79812	2.6151	2.98147	2.8_x000D_ (2.62 to 2.98)
Trinidad and Tobago	DALYs (Disability-Adjusted Life Years)	Male	Multiple myeloma	Age-standardized	0.381459	0.203322	0.559913	0.38_x000D_ (0.2 to 0.56)
Trinidad and Tobago	DALYs (Disability-Adjusted Life Years)	Female	Multiple myeloma	All ages	2.43521	2.3198	2.55074	2.44_x000D_ (2.32 to 2.55)
Trinidad and Tobago	DALYs (Disability-Adjusted Life Years)	Female	Multiple myeloma	Age-standardized	0.0849367	-0.0422045	0.21224	0.08_x000D_ (-0.04 to 0.21)
Trinidad and Tobago	DALYs (Disability-Adjusted Life Years)	Both	Multiple myeloma	All ages	2.62243	2.49492	2.75009	2.62_x000D_ (2.49 to 2.75)
Trinidad and Tobago	DALYs (Disability-Adjusted Life Years)	Both	Multiple myeloma	Age-standardized	0.246542	0.117275	0.375975	0.25_x000D_ (0.12 to 0.38)
Trinidad and Tobago	Incidence	Male	Multiple myeloma	All ages	3.26236	3.06548	3.45962	3.26_x000D_ (3.07 to 3.46)
Trinidad and Tobago	Incidence	Male	Multiple myeloma	Age-standardized	0.803222	0.629326	0.977418	0.8_x000D_ (0.63 to 0.98)
Trinidad and Tobago	Incidence	Female	Multiple myeloma	All ages	3.16303	3.03758	3.28863	3.16_x000D_ (3.04 to 3.29)
Trinidad and Tobago	Incidence	Female	Multiple myeloma	Age-standardized	0.747066	0.605903	0.888427	0.75_x000D_ (0.61 to 0.89)
Trinidad and Tobago	Incidence	Both	Multiple myeloma	All ages	3.21062	3.07732	3.34409	3.21_x000D_ (3.08 to 3.34)
Trinidad and Tobago	Incidence	Both	Multiple myeloma	Age-standardized	0.783175	0.653247	0.913272	0.78_x000D_ (0.65 to 0.91)
Peru	Deaths	Male	Multiple myeloma	All ages	2.20657	1.91422	2.49976	2.21_x000D_ (1.91 to 2.5)
Peru	Deaths	Male	Multiple myeloma	Age-standardized	0.304639	-0.0291626	0.639556	0.3_x000D_ (-0.03 to 0.64)
Peru	Deaths	Female	Multiple myeloma	All ages	2.62541	2.45701	2.7941	2.63_x000D_ (2.46 to 2.79)
Peru	Deaths	Female	Multiple myeloma	Age-standardized	0.583196	0.390765	0.775996	0.58_x000D_ (0.39 to 0.78)
Peru	Deaths	Both	Multiple myeloma	All ages	2.38362	2.14657	2.62123	2.38_x000D_ (2.15 to 2.62)
Peru	Deaths	Both	Multiple myeloma	Age-standardized	0.413426	0.142111	0.685476	0.41_x000D_ (0.14 to 0.69)
Peru	DALYs (Disability-Adjusted Life Years)	Male	Multiple myeloma	All ages	1.96274	1.65633	2.27008	1.96_x000D_ (1.66 to 2.27)
Peru	DALYs (Disability-Adjusted Life Years)	Male	Multiple myeloma	Age-standardized	0.272297	-0.0671228	0.612869	0.27_x000D_ (-0.07 to 0.61)
Peru	DALYs (Disability-Adjusted Life Years)	Female	Multiple myeloma	All ages	2.47823	2.30459	2.65216	2.48_x000D_ (2.3 to 2.65)
Peru	DALYs (Disability-Adjusted Life Years)	Female	Multiple myeloma	Age-standardized	0.628217	0.43524	0.821565	0.63_x000D_ (0.44 to 0.82)
Peru	DALYs (Disability-Adjusted Life Years)	Both	Multiple myeloma	All ages	2.1776	1.92925	2.42654	2.18_x000D_ (1.93 to 2.43)
Peru	DALYs (Disability-Adjusted Life Years)	Both	Multiple myeloma	Age-standardized	0.410392	0.135127	0.686413	0.41_x000D_ (0.14 to 0.69)
Peru	Incidence	Male	Multiple myeloma	All ages	2.74203	2.42795	3.05706	2.74_x000D_ (2.43 to 3.06)
Peru	Incidence	Male	Multiple myeloma	Age-standardized	0.89019	0.535617	1.24601	0.89_x000D_ (0.54 to 1.25)
Peru	Incidence	Female	Multiple myeloma	All ages	3.32168	3.13536	3.50832	3.32_x000D_ (3.14 to 3.51)
Peru	Incidence	Female	Multiple myeloma	Age-standardized	1.33386	1.12139	1.54678	1.33_x000D_ (1.12 to 1.55)
Peru	Incidence	Both	Multiple myeloma	All ages	2.98922	2.73259	3.24648	2.99_x000D_ (2.73 to 3.25)
Peru	Incidence	Both	Multiple myeloma	Age-standardized	1.0709	0.780305	1.36234	1.07_x000D_ (0.78 to 1.36)
Estonia	Deaths	Male	Multiple myeloma	All ages	3.13452	2.76651	3.50384	3.13_x000D_ (2.77 to 3.5)
Estonia	Deaths	Male	Multiple myeloma	Age-standardized	1.51965	1.18854	1.85185	1.52_x000D_ (1.19 to 1.85)
Estonia	Deaths	Female	Multiple myeloma	All ages	3.29532	3.05483	3.53637	3.3_x000D_ (3.05 to 3.54)
Estonia	Deaths	Female	Multiple myeloma	Age-standardized	1.80138	1.50267	2.10097	1.8_x000D_ (1.5 to 2.1)
Estonia	Deaths	Both	Multiple myeloma	All ages	3.22093	2.93461	3.50804	3.22_x000D_ (2.93 to 3.51)
Estonia	Deaths	Both	Multiple myeloma	Age-standardized	1.6772	1.37424	1.98106	1.68_x000D_ (1.37 to 1.98)
Estonia	DALYs (Disability-Adjusted Life Years)	Male	Multiple myeloma	All ages	2.5091	2.10047	2.91937	2.51_x000D_ (2.1 to 2.92)
Estonia	DALYs (Disability-Adjusted Life Years)	Male	Multiple myeloma	Age-standardized	1.24588	0.875101	1.61802	1.25_x000D_ (0.88 to 1.62)
Estonia	DALYs (Disability-Adjusted Life Years)	Female	Multiple myeloma	All ages	2.84508	2.51576	3.17546	2.85_x000D_ (2.52 to 3.18)
Estonia	DALYs (Disability-Adjusted Life Years)	Female	Multiple myeloma	Age-standardized	1.7149	1.33939	2.09181	1.71_x000D_ (1.34 to 2.09)
Estonia	DALYs (Disability-Adjusted Life Years)	Both	Multiple myeloma	All ages	2.68437	2.32551	3.04449	2.68_x000D_ (2.33 to 3.04)
Estonia	DALYs (Disability-Adjusted Life Years)	Both	Multiple myeloma	Age-standardized	1.4831	1.12072	1.84678	1.48_x000D_ (1.12 to 1.85)
Estonia	Incidence	Male	Multiple myeloma	All ages	3.9993	3.65788	4.34186	4_x000D_ (3.66 to 4.34)
Estonia	Incidence	Male	Multiple myeloma	Age-standardized	2.52063	2.20589	2.83635	2.52_x000D_ (2.21 to 2.84)
Estonia	Incidence	Female	Multiple myeloma	All ages	4.20857	3.96412	4.45359	4.21_x000D_ (3.96 to 4.45)
Estonia	Incidence	Female	Multiple myeloma	Age-standardized	2.89273	2.59391	3.19242	2.89_x000D_ (2.59 to 3.19)
Estonia	Incidence	Both	Multiple myeloma	All ages	4.11337	3.83927	4.3882	4.11_x000D_ (3.84 to 4.39)
Estonia	Incidence	Both	Multiple myeloma	Age-standardized	2.72733	2.43502	3.02048	2.73_x000D_ (2.44 to 3.02)
Indonesia	Deaths	Male	Multiple myeloma	All ages	3.13374	3.02051	3.24711	3.13_x000D_ (3.02 to 3.25)
Indonesia	Deaths	Male	Multiple myeloma	Age-standardized	1.71986	1.67255	1.76719	1.72_x000D_ (1.67 to 1.77)
Indonesia	Deaths	Female	Multiple myeloma	All ages	2.83566	2.75368	2.91772	2.84_x000D_ (2.75 to 2.92)
Indonesia	Deaths	Female	Multiple myeloma	Age-standardized	1.3276	1.25076	1.40449	1.33_x000D_ (1.25 to 1.4)
Indonesia	Deaths	Both	Multiple myeloma	All ages	2.97338	2.89511	3.05171	2.97_x000D_ (2.9 to 3.05)
Indonesia	Deaths	Both	Multiple myeloma	Age-standardized	1.50196	1.4559	1.54804	1.5_x000D_ (1.46 to 1.55)
Indonesia	DALYs (Disability-Adjusted Life Years)	Male	Multiple myeloma	All ages	3.05562	2.94364	3.16772	3.06_x000D_ (2.94 to 3.17)
Indonesia	DALYs (Disability-Adjusted Life Years)	Male	Multiple myeloma	Age-standardized	1.56652	1.52116	1.6119	1.57_x000D_ (1.52 to 1.61)
Indonesia	DALYs (Disability-Adjusted Life Years)	Female	Multiple myeloma	All ages	2.75364	2.68358	2.82376	2.75_x000D_ (2.68 to 2.82)
Indonesia	DALYs (Disability-Adjusted Life Years)	Female	Multiple myeloma	Age-standardized	1.2241	1.14499	1.30328	1.22_x000D_ (1.14 to 1.3)
Indonesia	DALYs (Disability-Adjusted Life Years)	Both	Multiple myeloma	All ages	2.89434	2.81818	2.97055	2.89_x000D_ (2.82 to 2.97)
Indonesia	DALYs (Disability-Adjusted Life Years)	Both	Multiple myeloma	Age-standardized	1.37918	1.33245	1.42593	1.38_x000D_ (1.33 to 1.43)
Indonesia	Incidence	Male	Multiple myeloma	All ages	3.29815	3.16177	3.4347	3.3_x000D_ (3.16 to 3.43)
Indonesia	Incidence	Male	Multiple myeloma	Age-standardized	1.82468	1.76176	1.88764	1.82_x000D_ (1.76 to 1.89)
Indonesia	Incidence	Female	Multiple myeloma	All ages	3.0346	2.9559	3.11336	3.03_x000D_ (2.96 to 3.11)
Indonesia	Incidence	Female	Multiple myeloma	Age-standardized	1.49691	1.433	1.56085	1.5_x000D_ (1.43 to 1.56)
Indonesia	Incidence	Both	Multiple myeloma	All ages	3.15461	3.06164	3.24767	3.15_x000D_ (3.06 to 3.25)
Indonesia	Incidence	Both	Multiple myeloma	Age-standardized	1.64127	1.59861	1.68394	1.64_x000D_ (1.6 to 1.68)
Tunisia	Deaths	Male	Multiple myeloma	All ages	3.14253	3.07874	3.20635	3.14_x000D_ (3.08 to 3.21)
Tunisia	Deaths	Male	Multiple myeloma	Age-standardized	1.11754	1.01176	1.22343	1.12_x000D_ (1.01 to 1.22)
Tunisia	Deaths	Female	Multiple myeloma	All ages	3.28528	3.25057	3.32	3.29_x000D_ (3.25 to 3.32)
Tunisia	Deaths	Female	Multiple myeloma	Age-standardized	0.958986	0.900831	1.01717	0.96_x000D_ (0.9 to 1.02)
Tunisia	Deaths	Both	Multiple myeloma	All ages	3.21932	3.17443	3.26422	3.22_x000D_ (3.17 to 3.26)
Tunisia	Deaths	Both	Multiple myeloma	Age-standardized	1.03746	0.956616	1.11836	1.04_x000D_ (0.96 to 1.12)
Tunisia	DALYs (Disability-Adjusted Life Years)	Male	Multiple myeloma	All ages	3.08223	3.0365	3.12798	3.08_x000D_ (3.04 to 3.13)
Tunisia	DALYs (Disability-Adjusted Life Years)	Male	Multiple myeloma	Age-standardized	1.12943	1.03052	1.22843	1.13_x000D_ (1.03 to 1.23)
Tunisia	DALYs (Disability-Adjusted Life Years)	Female	Multiple myeloma	All ages	3.12757	3.09838	3.15676	3.13_x000D_ (3.1 to 3.16)
Tunisia	DALYs (Disability-Adjusted Life Years)	Female	Multiple myeloma	Age-standardized	0.97541	0.920879	1.02997	0.98_x000D_ (0.92 to 1.03)
Tunisia	DALYs (Disability-Adjusted Life Years)	Both	Multiple myeloma	All ages	3.11002	3.07875	3.1413	3.11_x000D_ (3.08 to 3.14)
Tunisia	DALYs (Disability-Adjusted Life Years)	Both	Multiple myeloma	Age-standardized	1.05296	0.977925	1.12805	1.05_x000D_ (0.98 to 1.13)
Tunisia	Incidence	Male	Multiple myeloma	All ages	3.59674	3.55102	3.64248	3.6_x000D_ (3.55 to 3.64)
Tunisia	Incidence	Male	Multiple myeloma	Age-standardized	1.56882	1.4827	1.65501	1.57_x000D_ (1.48 to 1.66)
Tunisia	Incidence	Female	Multiple myeloma	All ages	3.75223	3.71485	3.78963	3.75_x000D_ (3.71 to 3.79)
Tunisia	Incidence	Female	Multiple myeloma	Age-standardized	1.46615	1.42531	1.50701	1.47_x000D_ (1.43 to 1.51)
Tunisia	Incidence	Both	Multiple myeloma	All ages	3.682	3.64782	3.71619	3.68_x000D_ (3.65 to 3.72)
Tunisia	Incidence	Both	Multiple myeloma	Age-standardized	1.51851	1.45795	1.5791	1.52_x000D_ (1.46 to 1.58)
Algeria	Deaths	Male	Multiple myeloma	All ages	2.66823	2.53406	2.80258	2.67_x000D_ (2.53 to 2.8)
Algeria	Deaths	Male	Multiple myeloma	Age-standardized	0.739329	0.672382	0.806321	0.74_x000D_ (0.67 to 0.81)
Algeria	Deaths	Female	Multiple myeloma	All ages	2.88855	2.72283	3.05453	2.89_x000D_ (2.72 to 3.05)
Algeria	Deaths	Female	Multiple myeloma	Age-standardized	1.36952	1.13439	1.6052	1.37_x000D_ (1.13 to 1.61)
Algeria	Deaths	Both	Multiple myeloma	All ages	2.77394	2.62533	2.92277	2.77_x000D_ (2.63 to 2.92)
Algeria	Deaths	Both	Multiple myeloma	Age-standardized	1.01768	0.879644	1.15591	1.02_x000D_ (0.88 to 1.16)
Algeria	DALYs (Disability-Adjusted Life Years)	Male	Multiple myeloma	All ages	2.54458	2.41992	2.66939	2.54_x000D_ (2.42 to 2.67)
Algeria	DALYs (Disability-Adjusted Life Years)	Male	Multiple myeloma	Age-standardized	0.669037	0.603339	0.734778	0.67_x000D_ (0.6 to 0.73)
Algeria	DALYs (Disability-Adjusted Life Years)	Female	Multiple myeloma	All ages	2.75929	2.61515	2.90362	2.76_x000D_ (2.62 to 2.9)
Algeria	DALYs (Disability-Adjusted Life Years)	Female	Multiple myeloma	Age-standardized	1.15319	1.0089	1.29769	1.15_x000D_ (1.01 to 1.3)
Algeria	DALYs (Disability-Adjusted Life Years)	Both	Multiple myeloma	All ages	2.64965	2.51584	2.78363	2.65_x000D_ (2.52 to 2.78)
Algeria	DALYs (Disability-Adjusted Life Years)	Both	Multiple myeloma	Age-standardized	0.897146	0.798437	0.995952	0.9_x000D_ (0.8 to 1)
Algeria	Incidence	Male	Multiple myeloma	All ages	3.04709	2.89834	3.19605	3.05_x000D_ (2.9 to 3.2)
Algeria	Incidence	Male	Multiple myeloma	Age-standardized	1.09335	1.01697	1.16978	1.09_x000D_ (1.02 to 1.17)
Algeria	Incidence	Female	Multiple myeloma	All ages	3.28744	3.1143	3.46088	3.29_x000D_ (3.11 to 3.46)
Algeria	Incidence	Female	Multiple myeloma	Age-standardized	1.67881	1.47276	1.88528	1.68_x000D_ (1.47 to 1.89)
Algeria	Incidence	Both	Multiple myeloma	All ages	3.16379	3.00377	3.32407	3.16_x000D_ (3 to 3.32)
Algeria	Incidence	Both	Multiple myeloma	Age-standardized	1.35856	1.22714	1.49014	1.36_x000D_ (1.23 to 1.49)
Guam	Deaths	Male	Multiple myeloma	All ages	1.5908	1.29664	1.88583	1.59_x000D_ (1.3 to 1.89)
Guam	Deaths	Male	Multiple myeloma	Age-standardized	-1.54684	-1.8334	-1.25945	-1.55_x000D_ (-1.83 to -1.26)
Guam	Deaths	Female	Multiple myeloma	All ages	5.69503	5.26061	6.13124	5.7_x000D_ (5.26 to 6.13)
Guam	Deaths	Female	Multiple myeloma	Age-standardized	2.55137	2.11127	2.99336	2.55_x000D_ (2.11 to 2.99)
Guam	Deaths	Both	Multiple myeloma	All ages	2.75546	2.47127	3.04044	2.76_x000D_ (2.47 to 3.04)
Guam	Deaths	Both	Multiple myeloma	Age-standardized	-0.390554	-0.681529	-0.0987258	-0.39_x000D_ (-0.68 to -0.1)
Guam	DALYs (Disability-Adjusted Life Years)	Male	Multiple myeloma	All ages	1.39132	1.10831	1.67514	1.39_x000D_ (1.11 to 1.68)
Guam	DALYs (Disability-Adjusted Life Years)	Male	Multiple myeloma	Age-standardized	-1.07708	-1.35242	-0.800968	-1.08_x000D_ (-1.35 to -0.8)
Guam	DALYs (Disability-Adjusted Life Years)	Female	Multiple myeloma	All ages	5.58283	5.18521	5.98195	5.58_x000D_ (5.19 to 5.98)
Guam	DALYs (Disability-Adjusted Life Years)	Female	Multiple myeloma	Age-standardized	3.13287	2.74613	3.52107	3.13_x000D_ (2.75 to 3.52)
Guam	DALYs (Disability-Adjusted Life Years)	Both	Multiple myeloma	All ages	2.63657	2.3768	2.89701	2.64_x000D_ (2.38 to 2.9)
Guam	DALYs (Disability-Adjusted Life Years)	Both	Multiple myeloma	Age-standardized	0.169594	-0.0934894	0.43337	0.17_x000D_ (-0.09 to 0.43)
Guam	Incidence	Male	Multiple myeloma	All ages	1.62073	1.33604	1.90623	1.62_x000D_ (1.34 to 1.91)
Guam	Incidence	Male	Multiple myeloma	Age-standardized	-1.30069	-1.57749	-1.02311	-1.3_x000D_ (-1.58 to -1.02)
Guam	Incidence	Female	Multiple myeloma	All ages	5.84815	5.39605	6.30219	5.85_x000D_ (5.4 to 6.3)
Guam	Incidence	Female	Multiple myeloma	Age-standardized	2.95556	2.51121	3.40183	2.96_x000D_ (2.51 to 3.4)
Guam	Incidence	Both	Multiple myeloma	All ages	2.86933	2.59813	3.14124	2.87_x000D_ (2.6 to 3.14)
Guam	Incidence	Both	Multiple myeloma	Age-standardized	-0.0517355	-0.325815	0.223098	-0.05_x000D_ (-0.33 to 0.22)
Latvia	Deaths	Male	Multiple myeloma	All ages	4.38299	4.10042	4.66633	4.38_x000D_ (4.1 to 4.67)
Latvia	Deaths	Male	Multiple myeloma	Age-standardized	2.70129	2.41809	2.98528	2.7_x000D_ (2.42 to 2.99)
Latvia	Deaths	Female	Multiple myeloma	All ages	3.30881	3.13373	3.48419	3.31_x000D_ (3.13 to 3.48)
Latvia	Deaths	Female	Multiple myeloma	Age-standardized	1.93726	1.74877	2.1261	1.94_x000D_ (1.75 to 2.13)
Latvia	Deaths	Both	Multiple myeloma	All ages	3.75204	3.55062	3.95385	3.75_x000D_ (3.55 to 3.95)
Latvia	Deaths	Both	Multiple myeloma	Age-standardized	2.23155	2.01641	2.44715	2.23_x000D_ (2.02 to 2.45)
Latvia	DALYs (Disability-Adjusted Life Years)	Male	Multiple myeloma	All ages	3.91932	3.60861	4.23096	3.92_x000D_ (3.61 to 4.23)
Latvia	DALYs (Disability-Adjusted Life Years)	Male	Multiple myeloma	Age-standardized	2.58254	2.27645	2.88954	2.58_x000D_ (2.28 to 2.89)
Latvia	DALYs (Disability-Adjusted Life Years)	Female	Multiple myeloma	All ages	3.04589	2.86047	3.23165	3.05_x000D_ (2.86 to 3.23)
Latvia	DALYs (Disability-Adjusted Life Years)	Female	Multiple myeloma	Age-standardized	2.01229	1.8133	2.21167	2.01_x000D_ (1.81 to 2.21)
Latvia	DALYs (Disability-Adjusted Life Years)	Both	Multiple myeloma	All ages	3.43267	3.20784	3.65798	3.43_x000D_ (3.21 to 3.66)
Latvia	DALYs (Disability-Adjusted Life Years)	Both	Multiple myeloma	Age-standardized	2.24279	2.00879	2.47732	2.24_x000D_ (2.01 to 2.48)
Latvia	Incidence	Male	Multiple myeloma	All ages	4.87263	4.56619	5.17997	4.87_x000D_ (4.57 to 5.18)
Latvia	Incidence	Male	Multiple myeloma	Age-standardized	3.29815	2.98976	3.60746	3.3_x000D_ (2.99 to 3.61)
Latvia	Incidence	Female	Multiple myeloma	All ages	3.59818	3.4056	3.79111	3.6_x000D_ (3.41 to 3.79)
Latvia	Incidence	Female	Multiple myeloma	Age-standardized	2.33982	2.12878	2.55129	2.34_x000D_ (2.13 to 2.55)
Latvia	Incidence	Both	Multiple myeloma	All ages	4.18808	3.95893	4.41774	4.19_x000D_ (3.96 to 4.42)
Latvia	Incidence	Both	Multiple myeloma	Age-standardized	2.7891	2.54268	3.0361	2.79_x000D_ (2.54 to 3.04)
Cabo Verde	Deaths	Male	Multiple myeloma	All ages	4.98192	4.69333	5.2713	4.98_x000D_ (4.69 to 5.27)
Cabo Verde	Deaths	Male	Multiple myeloma	Age-standardized	4.76234	4.4237	5.10207	4.76_x000D_ (4.42 to 5.1)
Cabo Verde	Deaths	Female	Multiple myeloma	All ages	2.86132	2.78746	2.93523	2.86_x000D_ (2.79 to 2.94)
Cabo Verde	Deaths	Female	Multiple myeloma	Age-standardized	2.17322	2.09679	2.24971	2.17_x000D_ (2.1 to 2.25)
Cabo Verde	Deaths	Both	Multiple myeloma	All ages	3.62513	3.49543	3.755	3.63_x000D_ (3.5 to 3.75)
Cabo Verde	Deaths	Both	Multiple myeloma	Age-standardized	3.19054	3.07176	3.30947	3.19_x000D_ (3.07 to 3.31)
Cabo Verde	DALYs (Disability-Adjusted Life Years)	Male	Multiple myeloma	All ages	5.37343	5.15932	5.58797	5.37_x000D_ (5.16 to 5.59)
Cabo Verde	DALYs (Disability-Adjusted Life Years)	Male	Multiple myeloma	Age-standardized	4.53783	4.25226	4.82419	4.54_x000D_ (4.25 to 4.82)
Cabo Verde	DALYs (Disability-Adjusted Life Years)	Female	Multiple myeloma	All ages	2.83373	2.72154	2.94604	2.83_x000D_ (2.72 to 2.95)
Cabo Verde	DALYs (Disability-Adjusted Life Years)	Female	Multiple myeloma	Age-standardized	2.07588	1.99814	2.15367	2.08_x000D_ (2 to 2.15)
Cabo Verde	DALYs (Disability-Adjusted Life Years)	Both	Multiple myeloma	All ages	3.83412	3.69261	3.97583	3.83_x000D_ (3.69 to 3.98)
Cabo Verde	DALYs (Disability-Adjusted Life Years)	Both	Multiple myeloma	Age-standardized	3.11424	3.00484	3.22376	3.11_x000D_ (3 to 3.22)
Cabo Verde	Incidence	Male	Multiple myeloma	All ages	5.40725	5.14309	5.67208	5.41_x000D_ (5.14 to 5.67)
Cabo Verde	Incidence	Male	Multiple myeloma	Age-standardized	4.98524	4.67754	5.29385	4.99_x000D_ (4.68 to 5.29)
Cabo Verde	Incidence	Female	Multiple myeloma	All ages	3.13132	3.02517	3.23758	3.13_x000D_ (3.03 to 3.24)
Cabo Verde	Incidence	Female	Multiple myeloma	Age-standardized	2.4314	2.34845	2.51442	2.43_x000D_ (2.35 to 2.51)
Cabo Verde	Incidence	Both	Multiple myeloma	All ages	3.96765	3.82209	4.1134	3.97_x000D_ (3.82 to 4.11)
Cabo Verde	Incidence	Both	Multiple myeloma	Age-standardized	3.44787	3.34983	3.546	3.45_x000D_ (3.35 to 3.55)
Bahamas	Deaths	Male	Multiple myeloma	All ages	2.03152	1.9568	2.10629	2.03_x000D_ (1.96 to 2.11)
Bahamas	Deaths	Male	Multiple myeloma	Age-standardized	0.0202565	-0.0215371	0.0620675	0.02_x000D_ (-0.02 to 0.06)
Bahamas	Deaths	Female	Multiple myeloma	All ages	1.95314	1.91047	1.99584	1.95_x000D_ (1.91 to 2)
Bahamas	Deaths	Female	Multiple myeloma	Age-standardized	0.2915	0.219252	0.363801	0.29_x000D_ (0.22 to 0.36)
Bahamas	Deaths	Both	Multiple myeloma	All ages	1.99073	1.94267	2.03881	1.99_x000D_ (1.94 to 2.04)
Bahamas	Deaths	Both	Multiple myeloma	Age-standardized	0.162673	0.117575	0.207792	0.16_x000D_ (0.12 to 0.21)
Bahamas	DALYs (Disability-Adjusted Life Years)	Male	Multiple myeloma	All ages	1.91728	1.86251	1.97207	1.92_x000D_ (1.86 to 1.97)
Bahamas	DALYs (Disability-Adjusted Life Years)	Male	Multiple myeloma	Age-standardized	-0.0586729	-0.0954284	-0.0219039	-0.06_x000D_ (-0.1 to -0.02)
Bahamas	DALYs (Disability-Adjusted Life Years)	Female	Multiple myeloma	All ages	1.99232	1.94558	2.03908	1.99_x000D_ (1.95 to 2.04)
Bahamas	DALYs (Disability-Adjusted Life Years)	Female	Multiple myeloma	Age-standardized	0.258166	0.189568	0.326811	0.26_x000D_ (0.19 to 0.33)
Bahamas	DALYs (Disability-Adjusted Life Years)	Both	Multiple myeloma	All ages	1.95047	1.91159	1.98937	1.95_x000D_ (1.91 to 1.99)
Bahamas	DALYs (Disability-Adjusted Life Years)	Both	Multiple myeloma	Age-standardized	0.101566	0.0626543	0.140492	0.1_x000D_ (0.06 to 0.14)
Bahamas	Incidence	Male	Multiple myeloma	All ages	2.3798	2.31697	2.44266	2.38_x000D_ (2.32 to 2.44)
Bahamas	Incidence	Male	Multiple myeloma	Age-standardized	0.357099	0.292346	0.421893	0.36_x000D_ (0.29 to 0.42)
Bahamas	Incidence	Female	Multiple myeloma	All ages	2.4951	2.40368	2.5866	2.5_x000D_ (2.4 to 2.59)
Bahamas	Incidence	Female	Multiple myeloma	Age-standardized	0.776837	0.645005	0.908841	0.78_x000D_ (0.65 to 0.91)
Bahamas	Incidence	Both	Multiple myeloma	All ages	2.44206	2.37605	2.50812	2.44_x000D_ (2.38 to 2.51)
Bahamas	Incidence	Both	Multiple myeloma	Age-standardized	0.58141	0.486778	0.676131	0.58_x000D_ (0.49 to 0.68)
Niue	Deaths	Male	Multiple myeloma	All ages	1.59513	1.31555	1.87549	1.6_x000D_ (1.32 to 1.88)
Niue	Deaths	Male	Multiple myeloma	Age-standardized	0.491496	0.427575	0.555458	0.49_x000D_ (0.43 to 0.56)
Niue	Deaths	Female	Multiple myeloma	All ages	1.98172	1.754	2.20995	1.98_x000D_ (1.75 to 2.21)
Niue	Deaths	Female	Multiple myeloma	Age-standardized	1.03061	0.973705	1.08755	1.03_x000D_ (0.97 to 1.09)
Niue	Deaths	Both	Multiple myeloma	All ages	1.78432	1.53401	2.03524	1.78_x000D_ (1.53 to 2.04)
Niue	Deaths	Both	Multiple myeloma	Age-standardized	0.829474	0.762864	0.896128	0.83_x000D_ (0.76 to 0.9)
Niue	DALYs (Disability-Adjusted Life Years)	Male	Multiple myeloma	All ages	1.5715	1.30024	1.84348	1.57_x000D_ (1.3 to 1.84)
Niue	DALYs (Disability-Adjusted Life Years)	Male	Multiple myeloma	Age-standardized	0.418862	0.346965	0.490809	0.42_x000D_ (0.35 to 0.49)
Niue	DALYs (Disability-Adjusted Life Years)	Female	Multiple myeloma	All ages	2.07841	1.88285	2.27434	2.08_x000D_ (1.88 to 2.27)
Niue	DALYs (Disability-Adjusted Life Years)	Female	Multiple myeloma	Age-standardized	1.05178	0.985381	1.11822	1.05_x000D_ (0.99 to 1.12)
Niue	DALYs (Disability-Adjusted Life Years)	Both	Multiple myeloma	All ages	1.82707	1.59797	2.05669	1.83_x000D_ (1.6 to 2.06)
Niue	DALYs (Disability-Adjusted Life Years)	Both	Multiple myeloma	Age-standardized	0.751739	0.68701	0.816509	0.75_x000D_ (0.69 to 0.82)
Niue	Incidence	Male	Multiple myeloma	All ages	1.73841	1.46678	2.01077	1.74_x000D_ (1.47 to 2.01)
Niue	Incidence	Male	Multiple myeloma	Age-standardized	0.608163	0.554624	0.66173	0.61_x000D_ (0.55 to 0.66)
Niue	Incidence	Female	Multiple myeloma	All ages	2.24939	2.03138	2.46786	2.25_x000D_ (2.03 to 2.47)
Niue	Incidence	Female	Multiple myeloma	Age-standardized	1.24839	1.19293	1.30388	1.25_x000D_ (1.19 to 1.3)
Niue	Incidence	Both	Multiple myeloma	All ages	1.99349	1.75307	2.23448	1.99_x000D_ (1.75 to 2.23)
Niue	Incidence	Both	Multiple myeloma	Age-standardized	0.975732	0.917908	1.03359	0.98_x000D_ (0.92 to 1.03)
Togo	Deaths	Male	Multiple myeloma	All ages	3.31567	3.20607	3.42538	3.32_x000D_ (3.21 to 3.43)
Togo	Deaths	Male	Multiple myeloma	Age-standardized	2.93292	2.72214	3.14413	2.93_x000D_ (2.72 to 3.14)
Togo	Deaths	Female	Multiple myeloma	All ages	6.05125	5.82282	6.28016	6.05_x000D_ (5.82 to 6.28)
Togo	Deaths	Female	Multiple myeloma	Age-standardized	4.82065	4.595	5.04678	4.82_x000D_ (4.59 to 5.05)
Togo	Deaths	Both	Multiple myeloma	All ages	4.50411	4.39132	4.61702	4.5_x000D_ (4.39 to 4.62)
Togo	Deaths	Both	Multiple myeloma	Age-standardized	3.62201	3.46667	3.77759	3.62_x000D_ (3.47 to 3.78)
Togo	DALYs (Disability-Adjusted Life Years)	Male	Multiple myeloma	All ages	3.50421	3.36708	3.64152	3.5_x000D_ (3.37 to 3.64)
Togo	DALYs (Disability-Adjusted Life Years)	Male	Multiple myeloma	Age-standardized	2.86217	2.64686	3.07794	2.86_x000D_ (2.65 to 3.08)
Togo	DALYs (Disability-Adjusted Life Years)	Female	Multiple myeloma	All ages	5.76833	5.56281	5.97425	5.77_x000D_ (5.56 to 5.97)
Togo	DALYs (Disability-Adjusted Life Years)	Female	Multiple myeloma	Age-standardized	4.65449	4.44402	4.86538	4.65_x000D_ (4.44 to 4.87)
Togo	DALYs (Disability-Adjusted Life Years)	Both	Multiple myeloma	All ages	4.47658	4.3596	4.59369	4.48_x000D_ (4.36 to 4.59)
Togo	DALYs (Disability-Adjusted Life Years)	Both	Multiple myeloma	Age-standardized	3.53869	3.38403	3.69359	3.54_x000D_ (3.38 to 3.69)
Togo	Incidence	Male	Multiple myeloma	All ages	3.47461	3.37022	3.57911	3.47_x000D_ (3.37 to 3.58)
Togo	Incidence	Male	Multiple myeloma	Age-standardized	2.97882	2.77965	3.17838	2.98_x000D_ (2.78 to 3.18)
Togo	Incidence	Female	Multiple myeloma	All ages	6.09377	5.86792	6.32009	6.09_x000D_ (5.87 to 6.32)
Togo	Incidence	Female	Multiple myeloma	Age-standardized	4.86251	4.64119	5.0843	4.86_x000D_ (4.64 to 5.08)
Togo	Incidence	Both	Multiple myeloma	All ages	4.61067	4.49968	4.72178	4.61_x000D_ (4.5 to 4.72)
Togo	Incidence	Both	Multiple myeloma	Age-standardized	3.67329	3.52758	3.8192	3.67_x000D_ (3.53 to 3.82)
Cambodia	Deaths	Male	Multiple myeloma	All ages	3.81278	3.46416	4.16258	3.81_x000D_ (3.46 to 4.16)
Cambodia	Deaths	Male	Multiple myeloma	Age-standardized	2.14261	1.92476	2.36092	2.14_x000D_ (1.92 to 2.36)
Cambodia	Deaths	Female	Multiple myeloma	All ages	3.78569	3.51393	4.05817	3.79_x000D_ (3.51 to 4.06)
Cambodia	Deaths	Female	Multiple myeloma	Age-standardized	1.71638	1.53535	1.89773	1.72_x000D_ (1.54 to 1.9)
Cambodia	Deaths	Both	Multiple myeloma	All ages	3.79045	3.48482	4.09699	3.79_x000D_ (3.48 to 4.1)
Cambodia	Deaths	Both	Multiple myeloma	Age-standardized	1.88913	1.69496	2.08366	1.89_x000D_ (1.69 to 2.08)
Cambodia	DALYs (Disability-Adjusted Life Years)	Male	Multiple myeloma	All ages	3.77543	3.42938	4.12263	3.78_x000D_ (3.43 to 4.12)
Cambodia	DALYs (Disability-Adjusted Life Years)	Male	Multiple myeloma	Age-standardized	2.01553	1.8098	2.22168	2.02_x000D_ (1.81 to 2.22)
Cambodia	DALYs (Disability-Adjusted Life Years)	Female	Multiple myeloma	All ages	3.63736	3.38836	3.88695	3.64_x000D_ (3.39 to 3.89)
Cambodia	DALYs (Disability-Adjusted Life Years)	Female	Multiple myeloma	Age-standardized	1.6413	1.4684	1.81449	1.64_x000D_ (1.47 to 1.81)
Cambodia	DALYs (Disability-Adjusted Life Years)	Both	Multiple myeloma	All ages	3.69407	3.40163	3.98733	3.69_x000D_ (3.4 to 3.99)
Cambodia	DALYs (Disability-Adjusted Life Years)	Both	Multiple myeloma	Age-standardized	1.80268	1.61738	1.98832	1.8_x000D_ (1.62 to 1.99)
Cambodia	Incidence	Male	Multiple myeloma	All ages	4.03885	3.66969	4.40933	4.04_x000D_ (3.67 to 4.41)
Cambodia	Incidence	Male	Multiple myeloma	Age-standardized	2.3148	2.0832	2.54693	2.31_x000D_ (2.08 to 2.55)
Cambodia	Incidence	Female	Multiple myeloma	All ages	4.03679	3.74899	4.3254	4.04_x000D_ (3.75 to 4.33)
Cambodia	Incidence	Female	Multiple myeloma	Age-standardized	1.96227	1.76537	2.15956	1.96_x000D_ (1.77 to 2.16)
Cambodia	Incidence	Both	Multiple myeloma	All ages	4.03005	3.70625	4.35486	4.03_x000D_ (3.71 to 4.35)
Cambodia	Incidence	Both	Multiple myeloma	Age-standardized	2.10471	1.89536	2.31449	2.1_x000D_ (1.9 to 2.31)
Bosnia and Herzegovina	Deaths	Male	Multiple myeloma	All ages	4.72388	4.49993	4.94831	4.72_x000D_ (4.5 to 4.95)
Bosnia and Herzegovina	Deaths	Male	Multiple myeloma	Age-standardized	2.06191	1.89025	2.23387	2.06_x000D_ (1.89 to 2.23)
Bosnia and Herzegovina	Deaths	Female	Multiple myeloma	All ages	3.77478	3.58597	3.96393	3.77_x000D_ (3.59 to 3.96)
Bosnia and Herzegovina	Deaths	Female	Multiple myeloma	Age-standardized	1.3344	1.25289	1.41597	1.33_x000D_ (1.25 to 1.42)
Bosnia and Herzegovina	Deaths	Both	Multiple myeloma	All ages	4.22258	4.02372	4.42183	4.22_x000D_ (4.02 to 4.42)
Bosnia and Herzegovina	Deaths	Both	Multiple myeloma	Age-standardized	1.67988	1.56885	1.79103	1.68_x000D_ (1.57 to 1.79)
Bosnia and Herzegovina	DALYs (Disability-Adjusted Life Years)	Male	Multiple myeloma	All ages	4.13689	3.95056	4.32356	4.14_x000D_ (3.95 to 4.32)
Bosnia and Herzegovina	DALYs (Disability-Adjusted Life Years)	Male	Multiple myeloma	Age-standardized	1.96298	1.77945	2.14684	1.96_x000D_ (1.78 to 2.15)
Bosnia and Herzegovina	DALYs (Disability-Adjusted Life Years)	Female	Multiple myeloma	All ages	3.27392	3.088	3.46018	3.27_x000D_ (3.09 to 3.46)
Bosnia and Herzegovina	DALYs (Disability-Adjusted Life Years)	Female	Multiple myeloma	Age-standardized	1.31302	1.19299	1.4332	1.31_x000D_ (1.19 to 1.43)
Bosnia and Herzegovina	DALYs (Disability-Adjusted Life Years)	Both	Multiple myeloma	All ages	3.6926	3.51269	3.87282	3.69_x000D_ (3.51 to 3.87)
Bosnia and Herzegovina	DALYs (Disability-Adjusted Life Years)	Both	Multiple myeloma	Age-standardized	1.63106	1.49144	1.77088	1.63_x000D_ (1.49 to 1.77)
Bosnia and Herzegovina	Incidence	Male	Multiple myeloma	All ages	4.86028	4.62354	5.09755	4.86_x000D_ (4.62 to 5.1)
Bosnia and Herzegovina	Incidence	Male	Multiple myeloma	Age-standardized	2.35454	2.15451	2.55496	2.35_x000D_ (2.15 to 2.55)
Bosnia and Herzegovina	Incidence	Female	Multiple myeloma	All ages	3.9581	3.7486	4.16803	3.96_x000D_ (3.75 to 4.17)
Bosnia and Herzegovina	Incidence	Female	Multiple myeloma	Age-standardized	1.71926	1.59608	1.8426	1.72_x000D_ (1.6 to 1.84)
Bosnia and Herzegovina	Incidence	Both	Multiple myeloma	All ages	4.38213	4.16546	4.59925	4.38_x000D_ (4.17 to 4.6)
Bosnia and Herzegovina	Incidence	Both	Multiple myeloma	Age-standardized	2.01873	1.87048	2.16721	2.02_x000D_ (1.87 to 2.17)
Mozambique	Deaths	Male	Multiple myeloma	All ages	0.991204	0.825098	1.15758	0.99_x000D_ (0.83 to 1.16)
Mozambique	Deaths	Male	Multiple myeloma	Age-standardized	1.98967	1.85229	2.12723	1.99_x000D_ (1.85 to 2.13)
Mozambique	Deaths	Female	Multiple myeloma	All ages	0.622522	0.523958	0.721184	0.62_x000D_ (0.52 to 0.72)
Mozambique	Deaths	Female	Multiple myeloma	Age-standardized	1.24536	1.16634	1.32443	1.25_x000D_ (1.17 to 1.32)
Mozambique	Deaths	Both	Multiple myeloma	All ages	0.812838	0.685851	0.939985	0.81_x000D_ (0.69 to 0.94)
Mozambique	Deaths	Both	Multiple myeloma	Age-standardized	1.58743	1.49023	1.68472	1.59_x000D_ (1.49 to 1.68)
Mozambique	DALYs (Disability-Adjusted Life Years)	Male	Multiple myeloma	All ages	1.3388	1.15099	1.52696	1.34_x000D_ (1.15 to 1.53)
Mozambique	DALYs (Disability-Adjusted Life Years)	Male	Multiple myeloma	Age-standardized	2.10559	1.95496	2.25643	2.11_x000D_ (1.95 to 2.26)
Mozambique	DALYs (Disability-Adjusted Life Years)	Female	Multiple myeloma	All ages	0.63476	0.522982	0.746663	0.63_x000D_ (0.52 to 0.75)
Mozambique	DALYs (Disability-Adjusted Life Years)	Female	Multiple myeloma	Age-standardized	1.18964	1.11763	1.2617	1.19_x000D_ (1.12 to 1.26)
Mozambique	DALYs (Disability-Adjusted Life Years)	Both	Multiple myeloma	All ages	1.00405	0.862896	1.14541	1_x000D_ (0.86 to 1.15)
Mozambique	DALYs (Disability-Adjusted Life Years)	Both	Multiple myeloma	Age-standardized	1.64205	1.54147	1.74273	1.64_x000D_ (1.54 to 1.74)
Mozambique	Incidence	Male	Multiple myeloma	All ages	1.14442	0.972039	1.3171	1.14_x000D_ (0.97 to 1.32)
Mozambique	Incidence	Male	Multiple myeloma	Age-standardized	2.06731	1.93033	2.20447	2.07_x000D_ (1.93 to 2.2)
Mozambique	Incidence	Female	Multiple myeloma	All ages	0.680886	0.572376	0.789513	0.68_x000D_ (0.57 to 0.79)
Mozambique	Incidence	Female	Multiple myeloma	Age-standardized	1.2798	1.2017	1.35796	1.28_x000D_ (1.2 to 1.36)
Mozambique	Incidence	Both	Multiple myeloma	All ages	0.921101	0.787855	1.05452	0.92_x000D_ (0.79 to 1.05)
Mozambique	Incidence	Both	Multiple myeloma	Age-standardized	1.65098	1.55575	1.7463	1.65_x000D_ (1.56 to 1.75)
Lao People's Democratic Republic	Deaths	Male	Multiple myeloma	All ages	2.46948	2.20806	2.73158	2.47_x000D_ (2.21 to 2.73)
Lao People's Democratic Republic	Deaths	Male	Multiple myeloma	Age-standardized	1.7873	1.70756	1.8671	1.79_x000D_ (1.71 to 1.87)
Lao People's Democratic Republic	Deaths	Female	Multiple myeloma	All ages	2.15522	1.90776	2.40327	2.16_x000D_ (1.91 to 2.4)
Lao People's Democratic Republic	Deaths	Female	Multiple myeloma	Age-standardized	1.36131	1.28883	1.43384	1.36_x000D_ (1.29 to 1.43)
Lao People's Democratic Republic	Deaths	Both	Multiple myeloma	All ages	2.3115	2.05685	2.56678	2.31_x000D_ (2.06 to 2.57)
Lao People's Democratic Republic	Deaths	Both	Multiple myeloma	Age-standardized	1.57031	1.49608	1.64461	1.57_x000D_ (1.5 to 1.64)
Lao People's Democratic Republic	DALYs (Disability-Adjusted Life Years)	Male	Multiple myeloma	All ages	2.48184	2.21915	2.7452	2.48_x000D_ (2.22 to 2.75)
Lao People's Democratic Republic	DALYs (Disability-Adjusted Life Years)	Male	Multiple myeloma	Age-standardized	1.64368	1.57106	1.71635	1.64_x000D_ (1.57 to 1.72)
Lao People's Democratic Republic	DALYs (Disability-Adjusted Life Years)	Female	Multiple myeloma	All ages	2.15098	1.90035	2.40222	2.15_x000D_ (1.9 to 2.4)
Lao People's Democratic Republic	DALYs (Disability-Adjusted Life Years)	Female	Multiple myeloma	Age-standardized	1.27602	1.20936	1.34272	1.28_x000D_ (1.21 to 1.34)
Lao People's Democratic Republic	DALYs (Disability-Adjusted Life Years)	Both	Multiple myeloma	All ages	2.31786	2.06109	2.57528	2.32_x000D_ (2.06 to 2.58)
Lao People's Democratic Republic	DALYs (Disability-Adjusted Life Years)	Both	Multiple myeloma	Age-standardized	1.4597	1.39148	1.52796	1.46_x000D_ (1.39 to 1.53)
Lao People's Democratic Republic	Incidence	Male	Multiple myeloma	All ages	2.64424	2.35894	2.93034	2.64_x000D_ (2.36 to 2.93)
Lao People's Democratic Republic	Incidence	Male	Multiple myeloma	Age-standardized	1.91292	1.81732	2.00861	1.91_x000D_ (1.82 to 2.01)
Lao People's Democratic Republic	Incidence	Female	Multiple myeloma	All ages	2.35199	2.08368	2.62101	2.35_x000D_ (2.08 to 2.62)
Lao People's Democratic Republic	Incidence	Female	Multiple myeloma	Age-standardized	1.53052	1.44475	1.61636	1.53_x000D_ (1.44 to 1.62)
Lao People's Democratic Republic	Incidence	Both	Multiple myeloma	All ages	2.49669	2.2197	2.77442	2.5_x000D_ (2.22 to 2.77)
Lao People's Democratic Republic	Incidence	Both	Multiple myeloma	Age-standardized	1.71779	1.62848	1.80718	1.72_x000D_ (1.63 to 1.81)
Austria	Deaths	Male	Multiple myeloma	All ages	1.97682	1.78875	2.16523	1.98_x000D_ (1.79 to 2.17)
Austria	Deaths	Male	Multiple myeloma	Age-standardized	0.247528	0.0642091	0.431183	0.25_x000D_ (0.06 to 0.43)
Austria	Deaths	Female	Multiple myeloma	All ages	0.872815	0.73999	1.00582	0.87_x000D_ (0.74 to 1.01)
Austria	Deaths	Female	Multiple myeloma	Age-standardized	-0.04644	-0.199595	0.10695	-0.05_x000D_ (-0.2 to 0.11)
Austria	Deaths	Both	Multiple myeloma	All ages	1.37935	1.24583	1.51303	1.38_x000D_ (1.25 to 1.51)
Austria	Deaths	Both	Multiple myeloma	Age-standardized	0.162221	0.0160813	0.308574	0.16_x000D_ (0.02 to 0.31)
Austria	DALYs (Disability-Adjusted Life Years)	Male	Multiple myeloma	All ages	1.41186	1.19171	1.63249	1.41_x000D_ (1.19 to 1.63)
Austria	DALYs (Disability-Adjusted Life Years)	Male	Multiple myeloma	Age-standardized	-0.0379341	-0.241004	0.165549	-0.04_x000D_ (-0.24 to 0.17)
Austria	DALYs (Disability-Adjusted Life Years)	Female	Multiple myeloma	All ages	0.467908	0.317178	0.618866	0.47_x000D_ (0.32 to 0.62)
Austria	DALYs (Disability-Adjusted Life Years)	Female	Multiple myeloma	Age-standardized	-0.3232	-0.503754	-0.142319	-0.32_x000D_ (-0.5 to -0.14)
Austria	DALYs (Disability-Adjusted Life Years)	Both	Multiple myeloma	All ages	0.934835	0.775073	1.09485	0.93_x000D_ (0.78 to 1.09)
Austria	DALYs (Disability-Adjusted Life Years)	Both	Multiple myeloma	Age-standardized	-0.127887	-0.300523	0.0450482	-0.13_x000D_ (-0.3 to 0.05)
Austria	Incidence	Male	Multiple myeloma	All ages	2.43372	2.17324	2.69486	2.43_x000D_ (2.17 to 2.69)
Austria	Incidence	Male	Multiple myeloma	Age-standardized	0.863379	0.609428	1.11797	0.86_x000D_ (0.61 to 1.12)
Austria	Incidence	Female	Multiple myeloma	All ages	1.1096	0.896518	1.32312	1.11_x000D_ (0.9 to 1.32)
Austria	Incidence	Female	Multiple myeloma	Age-standardized	0.371381	0.124435	0.618935	0.37_x000D_ (0.12 to 0.62)
[truncated: 1,928 more rows]

[truncated: 5 more sheets: Table S10, Table S11, Table S12, Table S13, Table S14]
